# Supplementary material for: Pluripotency and X chromosome dynamics revealed in pig pre-gastrulating embryos by single cell analysis
Source: Nat Commun. 2019 Jan 30;10:500. doi: 10.1038/s41467-019-08387-8 (PMC6353908; doi:10.1038/s41467-019-08387-8)
Supplement: Supplementary file 4 — Source Data [file 41467_2019_8387_MOESM4_ESM.xlsx]

## Sheet: Source data for Fig. 1b,c
	SampleID	rawReads	trimmedReads	Mapped Reads		Uniquely & Correctly Mapped Reads
				Count	Percentage	Count	Percentage
	SLX_13254.i701_i502	9030182	8683034	7435265	0.856298	6170814	0.710675
	SLX_13254.i701_i503	11975540	11471530	9180972	0.800327	7552650	0.658382
	SLX_13254.i701_i504	10350838	9683728	8211769	0.847997	6796746	0.701873
	SLX_13254.i701_i505	6667904	6455712	5527824	0.856269	4585228	0.710259
	SLX_13254.i701_i517	5322934	5091028	3560803	0.699427	2838552	0.55756
	SLX_13254.i702_i502	8251942	7946272	6704145	0.843684	5542220	0.697462
	SLX_13254.i702_i503	8066328	7676878	5573878	0.726061	4463080	0.581367
	SLX_13254.i702_i504	9461382	8685996	7538671	0.867911	6218064	0.715872
	SLX_13254.i702_i505	7341826	7078356	5795988	0.818833	4855468	0.68596
	SLX_13254.i702_i517	11641748	10959272	7154091	0.652789	5573568	0.508571
	SLX_13254.i703_i502	6081468	5863708	4816368	0.821386	3933060	0.670746
	SLX_13254.i703_i503	10455044	10061342	6913020	0.687087	5599868	0.556573
	SLX_13254.i703_i504	11121600	10353856	8628347	0.833346	7054032	0.681295
	SLX_13254.i703_i505	10672562	10344466	8321980	0.804486	6950088	0.671865
	SLX_13254.i703_i517	3731524	3555222	2876840	0.809187	2304740	0.648269
	SLX_13254.i704_i502	12529624	12121736	9957417	0.821451	8021884	0.661777
	SLX_13254.i704_i503	5987746	5777750	4387632	0.759401	3551630	0.614708
	SLX_13254.i704_i504	10969018	10258240	8453802	0.824099	6956140	0.678103
	SLX_13254.i704_i517	15361620	14704602	11911243	0.810035	9663608	0.657183
	SLX_13254.i705_i502	13323998	12950222	10697668	0.826061	8764432	0.676779
	SLX_13254.i705_i503	8172610	7890190	5986807	0.758766	4821640	0.611093
	SLX_13254.i705_i504	12370188	11694812	9687654	0.828372	8037816	0.687298
	SLX_13254.i705_i517	8009434	7659676	5654877	0.738266	4464754	0.582891
	SLX_13254.i706_i502	7169274	6877086	5937007	0.863303	4845296	0.704557
	SLX_13254.i706_i503	6783860	6541082	5627012	0.860257	4601028	0.703405
	SLX_13254.i706_i504	10350716	9700736	8061265	0.830995	6650860	0.685604
	SLX_13254.i706_i517	8782596	8376430	6514758	0.777749	5239832	0.625545
	SLX_13254.i707_i502	12574304	12173716	10757821	0.883692	8873054	0.72887
	SLX_13254.i707_i503	9409356	9088612	7199226	0.792115	5827900	0.641231
	SLX_13254.i707_i504	10692940	9973978	8469285	0.849138	6722258	0.67398
	SLX_13254.i708_i502	18773460	18175414	16154184	0.888793	12945954	0.712278
	SLX_13254.i708_i503	8303414	7994050	6414543	0.802415	5192766	0.649579
	SLX_13254.i708_i504	11127054	10430052	8149429	0.781341	6765444	0.648649
	SLX_13254.i708_i517	4945180	4730536	4073679	0.861145	3327412	0.70339
	SLX_13254.i709_i502	11784472	11424662	9730372	0.851699	8028894	0.702769
	SLX_13254.i709_i503	8602994	8303952	6943061	0.836115	5418234	0.652489
	SLX_13254.i709_i504	15805538	14774368	12536705	0.848544	10477520	0.709169
	SLX_13254.i709_i517	4244438	4074566	3360727	0.824806	2725474	0.668899
	SLX_13254.i710_i502	1298728	1251538	987648	0.789147	804014	0.642421
	SLX_13254.i710_i503	5855530	5585266	4302364	0.770306	3376760	0.604584
	SLX_13254.i710_i504	1965158	1831076	1576521	0.860981	1289656	0.704316
	SLX_13254.i710_i517	7220686	6910684	5158785	0.746494	4093878	0.592398
	SLX_13254.i711_i502	5048534	4868404	4000570	0.821742	3254074	0.668407
	SLX_13254.i711_i503	8375232	8093072	6468794	0.7993	5303890	0.655362
	SLX_13254.i711_i504	17616826	16588040	14133396	0.852023	11594392	0.698961
	SLX_13254.i711_i517	7192272	6881292	5344949	0.776736	4198232	0.610094
	SLX_13254.i712_i502	9200894	8892600	7405283	0.832747	6074422	0.683087
	SLX_13254.i712_i503	10115664	9745976	7696860	0.789747	6303656	0.646796
	SLX_13254.i712_i504	5995004	5680450	4458494	0.784884	3743776	0.659063
	SLX_13254.i712_i517	5197564	4912700	3752775	0.763893	2969878	0.604531
	SLX_13255.i701_i506	9257102	8915708	7853525	0.880864	6524942	0.731848
	SLX_13255.i701_i507	13217384	12755552	10364728	0.812566	8345208	0.654241
	SLX_13255.i701_i508	5344746	5077954	4136156	0.814532	3373604	0.664363
	SLX_13255.i701_i517	15671170	14847294	12220202	0.823059	10041352	0.676309
	SLX_13255.i702_i506	7402252	7110280	5890499	0.828448	4846682	0.681644
	SLX_13255.i702_i507	10124706	9703074	7418893	0.764592	5937484	0.611918
	SLX_13255.i702_i508	8979048	8612698	5561977	0.645788	4361330	0.506384
	SLX_13255.i702_i517	8255950	7816072	6481717	0.829281	5407112	0.691794
	SLX_13255.i703_i506	13876598	13342066	10519681	0.78846	8593592	0.644098
	SLX_13255.i703_i507	11030286	10639412	8648484	0.812872	7177288	0.674594
	SLX_13255.i703_i508	9443124	9046514	7599804	0.840081	6283578	0.694586
	SLX_13255.i703_i517	8379866	7865088	6638898	0.844097	5492946	0.698396
	SLX_13255.i704_i505	11611554	11104212	9549342	0.859975	7946778	0.715654
	SLX_13255.i704_i506	15312362	14695544	10291677	0.700326	8247456	0.561222
	SLX_13255.i704_i507	8576912	8239620	6263887	0.760216	5096042	0.61848
	SLX_13255.i704_i508	8507282	8127298	6831600	0.840575	5412530	0.665969
	SLX_13255.i704_i517	14803180	14026182	11797441	0.841101	9708078	0.69214
	SLX_13255.i705_i505	9552992	9204392	7329216	0.796274	5911980	0.6423
	SLX_13255.i705_i506	9884770	9568368	7807882	0.81601	6465932	0.675761
	SLX_13255.i705_i507	3325242	3212934	2805756	0.873269	2282808	0.710506
	SLX_13255.i705_i508	9139694	8772414	6871595	0.783319	5556476	0.633403
	SLX_13255.i705_i517	7768880	7350330	6175549	0.840173	5032886	0.684716
	SLX_13255.i706_i505	8966468	8672180	6971554	0.803899	5622280	0.648312
	SLX_13255.i706_i506	9390702	9019482	7280693	0.807219	5991710	0.664308
	SLX_13255.i706_i507	5918798	5704526	4743255	0.83149	3912758	0.685904
	SLX_13255.i707_i505	8002028	7703718	5580489	0.724389	4514382	0.586
	SLX_13255.i707_i506	15958838	15397966	12632185	0.82038	10340918	0.671577
	SLX_13255.i707_i507	8044110	7745256	6399962	0.826307	5336512	0.689004
	SLX_13255.i707_i508	8021538	7669332	6524459	0.850721	5420188	0.706735
	SLX_13255.i708_i505	6094446	5852896	4504251	0.769576	3691538	0.63072
	SLX_13255.i708_i506	8270500	7961032	6393577	0.803109	5079654	0.638065
	SLX_13255.i708_i507	6771092	6521952	5229940	0.801898	4275166	0.655504
	SLX_13255.i708_i508	14238112	13704826	11952780	0.872158	9991132	0.729023
	SLX_13255.i709_i505	4299496	4146390	3358790	0.810052	2752054	0.663723
	SLX_13255.i709_i506	9835006	9533368	6103030	0.640176	4671682	0.490035
	SLX_13255.i709_i507	8852820	8560026	7117858	0.831523	5854846	0.683975
	SLX_13255.i709_i508	10758252	10387288	9001587	0.866596	7467754	0.718932
	SLX_13255.i710_i505	6718486	6430862	5398030	0.839394	4380496	0.681168
	SLX_13255.i710_i506	5806320	5593294	4443504	0.794434	3663096	0.654909
	SLX_13255.i710_i507	6431950	6208428	5284908	0.851247	4388142	0.706804
	SLX_13255.i710_i508	7656938	7363082	6313714	0.857483	5228688	0.710122
	SLX_13255.i711_i505	7485030	7226120	5877468	0.813364	4835604	0.669184
	SLX_13255.i711_i506	6841992	6629762	5569173	0.840026	4509684	0.680218
	SLX_13255.i711_i507	4969166	4817730	4019146	0.834241	3285454	0.681951
	SLX_13255.i711_i508	8358156	8067514	6997631	0.867384	5701824	0.706763
	SLX_13255.i712_i505	7776856	7226120	5877468	0.813364	4835604	0.669184
	SLX_13255.i712_i506	8110592	6629762	5569173	0.840026	4509684	0.680218
	SLX_13255.i712_i507	5003592	4817730	4019146	0.834241	3285454	0.681951
	SLX_13255.i712_i508	13849010	8067514	6997631	0.867384	5701824	0.706763
	SLX_13256.i701_i502	13711962	13221906	10163027	0.768651	8312000	0.628654
	SLX_13256.i701_i503	6781674	6479710	4739015	0.731362	3821396	0.589748
	SLX_13256.i701_i504	7904846	7464066	5688138	0.76207	4511794	0.604469
	SLX_13256.i701_i505	7834216	7588802	6418296	0.845759	5422318	0.714516
	SLX_13256.i702_i502	11301288	10888234	9413868	0.864591	7796856	0.716081
	SLX_13256.i702_i503	7917484	7575658	5625260	0.742544	4519930	0.596639
	SLX_13256.i702_i504	11033894	10329326	8203858	0.79423	6744884	0.652984
	SLX_13256.i702_i505	12270244	11855828	10268287	0.866096	8613464	0.726517
	SLX_13256.i703_i502	7602074	7287064	6447074	0.884729	5355722	0.734963
	SLX_13256.i703_i503	4611614	4439342	3529098	0.79496	2869296	0.646334
	SLX_13256.i703_i504	8934358	8420942	7042171	0.836269	5746876	0.68245
	SLX_13256.i703_i505	7616380	7357350	6084101	0.826942	5100574	0.693262
	SLX_13256.i704_i502	6959034	6714606	5807014	0.864833	4876620	0.72627
	SLX_13256.i704_i503	7780802	7513156	5865149	0.780651	4859212	0.64676
	SLX_13256.i704_i504	10518366	9983398	8076049	0.808948	6569184	0.658011
	SLX_13256.i704_i505	7155612	6910744	5642076	0.816421	4688438	0.678427
	SLX_13256.i705_i502	9806112	9486204	8211900	0.865668	6843228	0.721387
	SLX_13256.i705_i503	7495618	7256784	5556013	0.76563	4469044	0.615844
	SLX_13256.i705_i504	10606286	10052566	8344049	0.830042	6833438	0.679771
	SLX_13256.i705_i505	4766836	4609988	3811012	0.826686	3166706	0.686923
	SLX_13256.i706_i502	9680498	9339376	7380003	0.790203	6200502	0.66391
	SLX_13256.i706_i503	14631740	14073508	11941395	0.848502	9753696	0.693054
	SLX_13256.i706_i504	11304950	10666662	8685874	0.814301	7157480	0.671014
	SLX_13256.i706_i505	6315944	6094534	5152902	0.845496	4316882	0.70832
	SLX_13256.i706_i517	7098750	6725644	5085640	0.756157	4052222	0.602503
	SLX_13256.i707_i502	6655346	6400978	5357113	0.836921	4457784	0.696422
	SLX_13256.i707_i503	11182646	10784652	9056901	0.839795	7426456	0.688613
	SLX_13256.i707_i504	7553140	7085964	5578659	0.787283	4564512	0.644162
	SLX_13256.i707_i505	5486596	5300434	4451988	0.839929	3756776	0.708768
	SLX_13256.i707_i517	13698096	13014720	9687483	0.744348	7761402	0.596356
	SLX_13256.i708_i502	8368446	8038162	6505090	0.809276	5245822	0.652615
	SLX_13256.i708_i503	12727146	12247000	9962174	0.813438	8143218	0.664915
	SLX_13256.i708_i504	12133312	11327942	9119127	0.805012	7533082	0.665
	SLX_13256.i708_i517	9510750	8988510	7271780	0.809008	5955906	0.662613
	SLX_13256.i709_i502	16440708	15987102	12098856	0.756789	9595672	0.600213
	SLX_13256.i709_i503	8365242	8064874	5978998	0.741363	4931636	0.611496
	SLX_13256.i709_i504	12544332	11851224	9617182	0.811493	7792222	0.657504
	SLX_13256.i709_i517	9642412	9187364	7376336	0.802878	5961498	0.64888
	SLX_13256.i710_i502	7106080	6846644	5309316	0.775463	4167468	0.608688
	SLX_13256.i710_i503	8196228	7910568	6395300	0.80845	5239506	0.662343
	SLX_13256.i710_i504	8561630	8100382	6474906	0.799333	5355592	0.661153
	SLX_13256.i710_i517	21139654	20190466	15613989	0.773335	12701008	0.62906
	SLX_13256.i711_i502	8283380	8017120	6763890	0.843681	5576890	0.695623
	SLX_13256.i711_i503	14178350	13712718	11010279	0.802925	9087532	0.662708
	SLX_13256.i711_i504	5691714	5409108	4536225	0.838627	3755344	0.694263
	SLX_13256.i711_i517	7760140	7390026	6163418	0.834018	5018358	0.679072
	SLX_13256.i712_i502	12575634	12143094	8908330	0.733613	7167406	0.590245
	SLX_13256.i712_i503	14994334	14462896	10590247	0.732236	8654766	0.598412
	SLX_13256.i712_i504	7772880	7293738	6141035	0.84196	5058154	0.693493
	SLX_13256.i712_i517	9680758	9198990	7515912	0.817037	6111216	0.664336
	SLX_13257.i701_i506	3133592	3026254	2431959	0.80362	1996992	0.659889
	SLX_13257.i701_i507	6671342	6463044	5432869	0.840605	4387960	0.678931
	SLX_13257.i701_i508	14048356	13443532	11272553	0.838511	9210818	0.685149
	SLX_13257.i701_i517	19796232	18906088	16365164	0.865603	13476810	0.712829
	SLX_13257.i702_i506	7982312	7709034	5628385	0.730103	4506400	0.584561
	SLX_13257.i702_i507	10527778	10075378	7904369	0.784523	6298416	0.625129
	SLX_13257.i702_i508	9610342	9217004	7637656	0.828648	6264078	0.679622
	SLX_13257.i702_i517	11608652	10842090	8939352	0.824505	7435276	0.685779
	SLX_13257.i703_i506	7955678	7678366	6253468	0.814427	5201064	0.677366
	SLX_13257.i703_i507	6157216	5930364	4822892	0.813254	3882146	0.654622
	SLX_13257.i703_i508	13196890	12677380	10464829	0.825473	8531718	0.672987
	SLX_13257.i703_i517	11340516	10648854	9473605	0.889636	7853842	0.737529
	SLX_13257.i704_i506	5455106	5278734	4585532	0.86868	3747272	0.709881
	SLX_13257.i704_i507	12065006	11543926	8898612	0.770848	7019588	0.608076
	SLX_13257.i704_i508	10564626	10132296	8524668	0.841336	7128792	0.703571
	SLX_13257.i704_i517	7026012	6562672	5821283	0.887029	4786208	0.729308
	SLX_13257.i705_i506	5146418	4989712	3654996	0.732506	2982772	0.597784
	SLX_13257.i705_i507	8297442	8030866	6498182	0.809151	5335914	0.664426
	SLX_13257.i705_i508	6720144	6465882	5400965	0.835302	4580770	0.708452
	SLX_13257.i705_i517	10251742	9622154	7927281	0.823857	6571092	0.682913
	SLX_13257.i706_i506	21543650	20780274	13407461	0.645201	10839374	0.521618
	SLX_13257.i706_i507	6507132	6278406	4698382	0.74834	3865376	0.615662
	SLX_13257.i706_i508	24277586	23351808	19815464	0.848562	16406104	0.702562
	SLX_13257.i706_i517	6286064	5883766	4998025	0.84946	4190250	0.712171
	SLX_13257.i707_i506	6735740	6488026	5588402	0.861341	4640132	0.715184
	SLX_13257.i707_i507	5758888	5571926	4717772	0.846704	3911066	0.701924
	SLX_13257.i707_i508	8966200	8604906	7289153	0.847093	6000640	0.697351
	SLX_13257.i707_i517	6416396	6007872	5156967	0.858368	4317052	0.718566
	SLX_13257.i708_i505	3276	2012	1420	0.705765	1030	0.511928
	SLX_13257.i708_i506	6977026	6693500	5156287	0.770342	4210136	0.628989
	SLX_13257.i708_i507	10730224	10337252	8634385	0.835269	7062676	0.683226
	SLX_13257.i708_i508	9084032	8746038	7173818	0.820236	5937018	0.678824
	SLX_13257.i708_i517	6669088	6268970	5397866	0.861045	4517710	0.720646
	SLX_13257.i709_i505	16172610	15618428	12440793	0.796546	10004208	0.640539
	SLX_13257.i709_i506	4579338	4437354	3763417	0.848122	3140520	0.707746
	SLX_13257.i709_i507	8609190	8342796	6325745	0.758228	5102708	0.61163
	SLX_13257.i709_i508	9263924	8949314	7412540	0.82828	6191600	0.691852
	SLX_13257.i709_i517	13025584	12365796	10666657	0.862594	8732528	0.706184
	SLX_13257.i710_i505	13360744	12841296	10162632	0.791402	8435292	0.656888
	SLX_13257.i710_i506	5802	2968	2067	0.696429	1274	0.429245
	SLX_13257.i710_i507	17406646	16787624	13331391	0.79412	10966986	0.653278
	SLX_13257.i710_i508	9459042	9052536	7696633	0.850218	6429946	0.710292
	SLX_13257.i711_i505	16571408	15941388	12409911	0.778471	10057184	0.630885
	SLX_13257.i711_i506	5432024	5276532	3796955	0.719593	3045414	0.577162
	SLX_13257.i711_i507	7311372	7062014	4749976	0.672609	3884912	0.550114
	SLX_13257.i711_i508	8058112	7777450	6772355	0.870768	5606598	0.720879
	SLX_13257.i712_i505	3262626	3150738	2626311	0.833554	2147938	0.681725
	SLX_13257.i712_i506	2664	1426	1004	0.704067	676	0.474053
	SLX_13257.i712_i507	7899376	7659260	6718592	0.877186	5532560	0.722336
	SLX_13257.i712_i508	8630124	8317122	6970006	0.838031	5796746	0.696965
	SLX_13258.i701_i503	12547052	12055496	7994981	0.663181	6414704	0.532098
	SLX_13258.i701_i504	7745730	7200004	5996716	0.832877	4959446	0.688812
	SLX_13258.i701_i505	12772136	12252628	10459408	0.853646	8688770	0.709135
	SLX_13258.i702_i502	11676154	11229800	9152428	0.815013	7461920	0.664475
	SLX_13258.i702_i503	8229866	7867990	4752096	0.603978	3774586	0.47974
	SLX_13258.i702_i504	11449240	10386566	8892439	0.856148	7286526	0.701534
	SLX_13258.i702_i505	9632154	9211586	7799709	0.846728	6454250	0.700667
	SLX_13258.i703_i502	13020948	12396122	8519319	0.687257	6810160	0.549378
	SLX_13258.i703_i503	8431064	8038720	6514761	0.810423	5196870	0.64648
	SLX_13258.i703_i504	11313804	10224104	8385947	0.820213	6760716	0.661253
	SLX_13258.i703_i505	11029964	10613442	9219152	0.86863	7697146	0.725226
	SLX_13258.i704_i503	8937110	8511780	7157684	0.840915	5679794	0.667286
	SLX_13258.i704_i504	12068636	11152858	9305361	0.834348	7659546	0.686779
	SLX_13258.i704_i505	8695520	8327600	7384861	0.886793	6047574	0.726209
	SLX_13258.i705_i502	11230466	10817872	9584943	0.886029	7962008	0.736005
	SLX_13258.i705_i503	11351276	10865512	8752998	0.805576	7110824	0.65444
	SLX_13258.i705_i504	10616988	9761300	8110783	0.830912	6629468	0.679158
	SLX_13258.i705_i505	4606456	4448670	3837818	0.862689	3177092	0.714167
	SLX_13258.i706_i502	8787670	8467516	7652014	0.903691	6394172	0.755141
	SLX_13258.i706_i503	7554658	7241710	5900805	0.814836	4857796	0.670808
	SLX_13258.i706_i504	11056258	10356426	8840943	0.853667	7351566	0.709856
	SLX_13258.i706_i505	10058434	9705958	8518380	0.877644	7011762	0.722418
	SLX_13258.i707_i502	5857742	5608638	4387674	0.782307	3600398	0.641938
	SLX_13258.i707_i503	5951280	5621688	4284057	0.762059	3504276	0.623349
	SLX_13258.i707_i504	8709604	8078034	6750544	0.835667	5591454	0.69218
	SLX_13258.i707_i505	4809414	4614640	3727179	0.807686	3120674	0.676255
	SLX_13258.i708_i502	5120174	4904860	3891226	0.793341	3224322	0.657373
	SLX_13258.i708_i503	5464652	5247800	4192556	0.798917	3462572	0.659814
	SLX_13258.i708_i504	8113416	7536922	6386848	0.847408	5354832	0.71048
	SLX_13258.i708_i505	6285364	5994286	5152977	0.859648	4249980	0.709005
	SLX_13258.i709_i502	13835700	13341668	10447349	0.783062	8613302	0.645594
	SLX_13258.i709_i503	18702932	18074856	15846330	0.876706	12963700	0.717223
	SLX_13258.i709_i504	23585704	22201628	19535329	0.879905	16291144	0.733782
	SLX_13258.i709_i505	9405834	9083824	7849352	0.864102	6476966	0.713022
	SLX_13258.i710_i502	7851372	7557226	6022027	0.796857	4970854	0.657762
	SLX_13258.i710_i503	9157726	8788222	7473734	0.850426	6218440	0.707588
	SLX_13258.i710_i504	16134110	14995158	12646717	0.843387	10536624	0.702668
	SLX_13258.i710_i505	7987990	7675958	6553713	0.853797	5429758	0.707372
	SLX_13258.i710_i517	12678958	11998394	9572461	0.797812	7817770	0.651568
	SLX_13258.i711_i502	7568840	7292222	5984301	0.820642	5008852	0.686876
	SLX_13258.i711_i503	6019316	5775302	4856778	0.840957	4095964	0.709221
	SLX_13258.i711_i504	16823566	15710750	13708048	0.872527	11261746	0.716818
	SLX_13258.i711_i505	5520192	5326152	4545616	0.853452	3755238	0.705056
	SLX_13258.i711_i517	13242262	12598316	9912418	0.786805	7953736	0.631333
	SLX_13258.i712_i502	6750378	6509996	5059836	0.777241	4056170	0.623068
	SLX_13258.i712_i503	7209480	6930292	5571009	0.803864	4589254	0.662202
	SLX_13258.i712_i504	10842448	10203782	8072570	0.791135	6582640	0.645118
	SLX_13259.i701_i502	7075582	6763976	5420925	0.801441	4467076	0.660422
	SLX_13259.i701_i503	3791388	3640314	3036294	0.834075	2498430	0.686323
	SLX_13259.i701_i504	9998626	9334120	7629064	0.817331	6124230	0.656112
	SLX_13259.i701_i507	16464676	15798122	13290062	0.841243	10954320	0.693394
	SLX_13259.i701_i508	7142740	6757766	5817511	0.860863	4850144	0.717714
	SLX_13259.i701_i517	10716522	10230334	8605170	0.841143	7077286	0.691794
	SLX_13259.i702_i502	6506098	6278184	5059633	0.805907	4224206	0.672839
	SLX_13259.i702_i504	9737878	8990088	7356926	0.818337	5944216	0.661197
	SLX_13259.i702_i507	6355722	6094302	4824239	0.791598	3815196	0.626027
	SLX_13259.i702_i508	12349310	11737206	9776308	0.832933	8009100	0.682369
	SLX_13259.i702_i517	7898070	7540992	6488555	0.860438	5312842	0.704528
	SLX_13259.i703_i502	8858454	8510288	7101256	0.834432	5931432	0.696972
	SLX_13259.i703_i504	18022114	16961614	13464023	0.793794	11032498	0.650439
	SLX_13259.i703_i507	5637008	5434004	3484523	0.641244	2832418	0.52124
	SLX_13259.i703_i508	15512676	14878224	9186953	0.617476	7384398	0.496323
	SLX_13259.i703_i517	6179650	5889058	5073906	0.861582	4256868	0.722844
	SLX_13259.i704_i502	9871120	9503410	8091718	0.851454	6821212	0.717765
	SLX_13259.i704_i504	17226914	16208112	13532657	0.834931	11066772	0.682792
	SLX_13259.i704_i507	4288146	4060672	3353177	0.825769	2741762	0.675199
	SLX_13259.i704_i508	11767768	11243778	9864570	0.877336	8090248	0.719531
	SLX_13259.i704_i517	6538418	6224390	5332090	0.856645	4353274	0.69939
	SLX_13259.i705_i502	7413606	7167634	5967309	0.832535	4999960	0.697575
	SLX_13259.i705_i504	8751032	8257862	6869877	0.83192	5597442	0.677832
	SLX_13259.i705_i507	6338250	6074348	5197853	0.855706	4228052	0.69605
	SLX_13259.i705_i508	10986206	10567880	8889170	0.84115	7275930	0.688495
	SLX_13259.i705_i517	5371412	5128372	4409455	0.859816	3646640	0.711072
	SLX_13259.i706_i502	24982258	24177704	20891341	0.864075	16981710	0.702371
	SLX_13259.i706_i504	10339718	9748714	8194252	0.840547	6623880	0.679462
	SLX_13259.i706_i507	5158816	4917042	4198847	0.853938	3378190	0.687037
	SLX_13259.i706_i508	8347800	7983136	6591285	0.825651	5383236	0.674326
	SLX_13259.i706_i517	6809166	6516514	5581079	0.856452	4645570	0.712892
	SLX_13259.i707_i506	5720222	5500654	4844414	0.880698	3972256	0.722142
	SLX_13259.i707_i507	6543532	6257586	5155083	0.823813	4181866	0.668287
	SLX_13259.i707_i508	7560168	7220506	6102158	0.845115	5077412	0.703193
	SLX_13259.i708_i506	6623874	6346366	5653463	0.890819	4695406	0.739857
	SLX_13259.i708_i507	6322170	6045838	5015606	0.829596	4110744	0.67993
	SLX_13259.i708_i508	8339326	7921800	6882351	0.868786	5629080	0.710581
	SLX_13259.i709_i506	12868486	12392894	9708879	0.783423	7942140	0.640862
	SLX_13259.i709_i507	6099148	5907972	4851836	0.821235	4045218	0.684705
	SLX_13259.i709_i508	14611258	13898780	11460896	0.824597	9301276	0.669215
	SLX_13259.i710_i506	6900590	6650170	5976391	0.898682	5025932	0.75576
	SLX_13259.i710_i507	5549110	5286016	4163218	0.787591	3420582	0.6471
	SLX_13259.i710_i508	5926874	5659790	4920827	0.869436	4147468	0.732795
	SLX_13259.i711_i506	9777600	9445216	7495316	0.793557	6204162	0.656858
	SLX_13259.i711_i507	6675156	6410802	5503837	0.858526	4541366	0.708393
	SLX_13259.i711_i508	8931732	8592454	7594409	0.883846	6332342	0.736965
	SLX_13259.i712_i505	14921816	14432312	11552534	0.800463	9357764	0.64839
	SLX_13259.i712_i506	6277062	6071066	4702582	0.774589	3869414	0.637353
	SLX_13259.i712_i507	7500130	7223458	6083861	0.842237	5031434	0.696541
	SLX_13259.i712_i508	6407302	6163826	5241756	0.850406	4418674	0.716872
	SLX_13260.i701_i504	24817212	23398360	18363625	0.784825	15150196	0.64749
	SLX_13260.i701_i505	5610802	5426930	4628874	0.852945	3804726	0.701083
	SLX_13260.i701_i506	5141368	4990402	4371492	0.87598	3673670	0.736147
	SLX_13260.i701_i507	4774256	4590844	3776008	0.822508	3168690	0.690219
	SLX_13260.i702_i503	10310400	9843394	8159307	0.828912	6442952	0.654546
	SLX_13260.i702_i505	5678310	5485338	4666214	0.85067	3886732	0.708567
	SLX_13260.i702_i506	3777064	3666654	3195906	0.871614	2667326	0.727455
	SLX_13260.i702_i507	10496924	10127624	8549988	0.844224	7154828	0.706467
	SLX_13260.i703_i503	14848846	14357968	11007148	0.766623	8924604	0.621578
	SLX_13260.i703_i504	9344128	8792086	6827609	0.776563	5603484	0.637333
	SLX_13260.i703_i505	10498928	10161264	8403512	0.827014	7023994	0.691252
	SLX_13260.i703_i506	3434962	3335732	2851977	0.854978	2395136	0.718024
	SLX_13260.i703_i507	7748470	7492078	6411997	0.855837	5447048	0.727041
	SLX_13260.i704_i503	11117846	10730034	8598285	0.801329	7067106	0.658628
	SLX_13260.i704_i504	16598590	15648528	11149368	0.712487	8980462	0.573885
	SLX_13260.i704_i505	6865358	6602462	5050462	0.764936	4153256	0.629047
	SLX_13260.i704_i506	5562704	5414812	4693021	0.866701	3907768	0.721681
	SLX_13260.i705_i503	8916740	8547914	7306123	0.854726	6010158	0.703114
	SLX_13260.i705_i504	8471322	7983892	6140625	0.769127	5039810	0.631247
	SLX_13260.i705_i505	6470328	6262246	4336615	0.692502	3527072	0.563228
	SLX_13260.i705_i506	6026884	5863478	5053744	0.861902	4186924	0.714068
	SLX_13260.i706_i503	20373914	19720562	14463658	0.73343	11850340	0.600913
	SLX_13260.i706_i504	8616332	8135736	6315733	0.776295	5151386	0.63318
	SLX_13260.i706_i505	5900924	5707532	4922598	0.862474	4082622	0.715304
	SLX_13260.i706_i506	2843102	2767202	2424502	0.876156	2011304	0.726837
	SLX_13260.i707_i503	8564614	8233840	6972196	0.846773	5719360	0.694616
	SLX_13260.i707_i504	11819092	11164394	9921298	0.888655	8190364	0.733615
	SLX_13260.i707_i505	8393728	8094866	6817417	0.84219	5636240	0.696273
	SLX_13260.i707_i506	7158566	6907490	5898868	0.853981	4922290	0.712602
	SLX_13260.i708_i503	16192152	15436804	10699707	0.69313	8623492	0.558632
	SLX_13260.i708_i504	13891762	13042766	10591807	0.812083	8525370	0.653647
	SLX_13260.i708_i505	7888928	7588622	6392769	0.842415	5224218	0.688428
	SLX_13260.i708_i506	6834756	6565464	5668562	0.863391	4699364	0.71577
	SLX_13260.i709_i503	11028622	10699168	8551034	0.799224	7087842	0.662467
	SLX_13260.i709_i504	23552754	22222516	18087638	0.813933	14113574	0.635102
	SLX_13260.i709_i505	11770498	11387456	9768383	0.85782	8337822	0.732194
	SLX_13260.i709_i506	8398098	8163494	7080632	0.867353	5950364	0.728899
	SLX_13260.i710_i503	4687690	4506566	3858099	0.856106	3220414	0.714605
	SLX_13260.i710_i504	25121544	23677496	19265056	0.813644	15544108	0.656493
	SLX_13260.i710_i505	6948222	6726050	5624518	0.836229	4704118	0.699388
	SLX_13260.i710_i506	4751350	4585744	3727564	0.812859	3123056	0.681036
	SLX_13260.i711_i503	8098946	7835730	6412493	0.818366	5276466	0.673385
	SLX_13260.i711_i504	9295452	8794614	6955765	0.790912	5777386	0.656923
	SLX_13260.i711_i505	7881942	7654118	6674601	0.872027	5507298	0.719521
	SLX_13260.i711_i506	7375378	7126764	5910604	0.829353	4968226	0.697122
	SLX_13260.i712_i503	7355458	7028690	6073970	0.864168	5063286	0.720374
	SLX_13260.i712_i504	9970658	9378990	7471432	0.796614	6196030	0.660629
	SLX_13260.i712_i505	6009892	5830956	4971450	0.852596	4184180	0.71758
	SLX_13260.i712_i506	6831398	6614660	5731156	0.866432	4727332	0.714675
	SLX_13261.i701_i503	2695562	2613130	1810496	0.692846	1480878	0.566707
	SLX_13261.i701_i504	11585992	11096506	9181771	0.827447	7615438	0.686292
	SLX_13261.i701_i506	4386212	4268048	2484874	0.582204	2041708	0.47837
	SLX_13261.i701_i508	9608402	9303468	5775559	0.620796	4690252	0.50414
	SLX_13261.i701_i517	14094132	13630352	11304070	0.829331	9210968	0.675769
	SLX_13261.i702_i502	7091928	6883116	5629473	0.817867	4685108	0.680667
	SLX_13261.i702_i503	3738104	3606944	2434326	0.6749	2012768	0.558026
	SLX_13261.i702_i504	12684050	12003514	10344347	0.861777	8436700	0.702853
	SLX_13261.i702_i506	4590034	4462656	2991452	0.67033	2462288	0.551754
	SLX_13261.i702_i517	8036126	7742708	6500660	0.839585	5431258	0.701467
	SLX_13261.i703_i502	10568252	10245504	8781619	0.857119	7322266	0.714681
	SLX_13261.i703_i503	4003818	3865824	2707724	0.700426	2177880	0.563368
	SLX_13261.i703_i504	11172964	10595308	9048342	0.853995	7508756	0.708687
	SLX_13261.i703_i506	5953360	5772310	2600207	0.450462	2169424	0.375833
	SLX_13261.i703_i508	9309146	8986944	7299169	0.812197	5865422	0.65266
	SLX_13261.i703_i517	7786528	7480942	6400524	0.855577	5334384	0.713063
	SLX_13261.i704_i502	9354144	9070542	6702877	0.738972	5494458	0.605747
	SLX_13261.i704_i503	9816820	9434424	5694300	0.603566	4586198	0.486113
	SLX_13261.i704_i504	20830626	19798762	17369370	0.877296	14212044	0.717825
	SLX_13261.i704_i506	8342754	8121472	6513343	0.80199	5363494	0.660409
	SLX_13261.i704_i507	7550808	7236066	5729505	0.791798	4760638	0.657904
	SLX_13261.i704_i508	6002910	5789056	4975658	0.859494	4079010	0.704607
	SLX_13261.i704_i517	14266868	13802598	11545355	0.836462	9523146	0.689953
	SLX_13261.i705_i502	10960376	10637612	8369596	0.786793	6928930	0.651361
	SLX_13261.i705_i503	5930394	5739558	3947175	0.687714	3247990	0.565895
	SLX_13261.i705_i504	10353826	9827958	6350237	0.64614	5201668	0.529273
	SLX_13261.i705_i506	15730	14084	10976	0.779324	8898	0.631781
	SLX_13261.i705_i507	8301482	8071598	6371397	0.78936	5197988	0.643985
	SLX_13261.i705_i508	7714782	7457454	6550360	0.878364	5448494	0.73061
	SLX_13261.i705_i517	10570328	10109726	8233908	0.814454	6757480	0.668414
	SLX_13261.i706_i502	9197248	8912164	7398882	0.8302	6226602	0.698663
	SLX_13261.i706_i503	18315088	17631866	9842574	0.558226	8194264	0.464742
	SLX_13261.i706_i504	10798400	10252124	6478607	0.631928	5271480	0.514184
	SLX_13261.i706_i506	8618254	8417450	6929573	0.823239	5829820	0.692587
	SLX_13261.i706_i507	8119606	7873704	6255720	0.794508	5105058	0.648368
	SLX_13261.i706_i508	3415784	3273900	2817105	0.860474	2323740	0.709777
	SLX_13261.i707_i507	8531456	8270946	6672387	0.806726	5441728	0.657933
	SLX_13261.i707_i508	19222210	18679676	15617800	0.836085	12953080	0.693432
	SLX_13261.i708_i507	10090298	9769044	8078236	0.826922	6574316	0.672974
	SLX_13261.i708_i508	12846762	12474312	10158606	0.814362	8452284	0.677575
	SLX_13261.i709_i507	11767060	11442676	9183634	0.802577	7496634	0.655147
	SLX_13261.i709_i508	14155244	13790914	11146750	0.808268	9163056	0.664427
	SLX_13261.i710_i507	6711288	6477612	4880789	0.753486	3986826	0.615478
	SLX_13261.i710_i508	8607898	8391534	6033020	0.718941	5045198	0.601225
	SLX_13261.i711_i507	12008672	11642508	10367269	0.890467	8628218	0.741096
	SLX_13261.i711_i508	7169202	7008050	6052593	0.863663	5016402	0.715806
	SLX_13261.i712_i507	9576704	9278996	7595552	0.818575	6258262	0.674455
	SLX_13261.i712_i508	10376280	10101618	8517409	0.843173	7093320	0.702196

## Sheet: DEGs lineages (Supp.Table2)
	EB ICM vs. TE							LB EPI vs. HYPO							Sph EPI vs. HYPO
	Rank	GeneNameID	Lower bound	log2 fold change	Upper bound	p-value		Rank	GeneNameID	Lower bound	log2 fold change	Upper bound	p-value		Rank	GeneNameID	Lower bound	log2 fold change	Upper bound	p-value
ICM > TE	1	SLC7A9	4.60531	9.27081	9.96311	3.95082e-10	EPI > HYPO	1	ENSSSCG00000002731	8.2021	9.08307	9.47798	1.14186e-10	EPI > HYPO	1	USP44	5.58081	9.61476	9.8574	1.42846e-10
No.of Genes = 440	2	VCAN	7.94641	8.72901	9.24071	3.95082e-10	No.of Genes = 1045	2	DDX3Y	1.03286	8.65777	9.20458	0.0185796	No.of Genes = 1106	2	TDRKH	8.58352	9.28112	9.67542	1.42846e-10
	3	GPR1	4.214	8.54841	9.09021	3.95082e-10		3	SLC10A4	7.71605	8.56664	9.11345	1.14186e-10		3	EGLN3	2.21412	9.22046	9.40245	3.63642e-09
	4	SPIC	2.7993	8.39791	8.72901	1.82497e-08		4	TCEAL9	3.8884	8.53626	9.08307	1.14186e-10		4	MAP1B	1.91082	8.94749	9.1598	2.3684e-07
	5	LXN	7.40461	8.18721	8.63871	3.95082e-10		5	LPCAT2	6.50093	8.41475	9.02231	1.14186e-10		5	ERAS	6.85469	8.82617	9.12947	1.42846e-10
	6	CHL1	5.23741	8.06681	8.57851	1.41794e-09		6	SscS58312391_DND1	6.80471	8.35399	9.44761	1.14186e-10		6	PSAT1	0.63694	8.43187	8.82617	0.038875
	7	PDGFRA	4.45481	7.97651	8.51831	6.69434e-09		7	KIF5C	3.91878	8.17172	8.59702	1.14186e-10		7	CH242-286D19.2	2.12313	8.40154	8.58352	1.51079e-07
	8	CXCR4	6.53171	7.94641	8.81931	7.20431e-07		8	USP28	3.55424	8.11097	8.53626	1.14186e-10		8	TDRD10	7.73427	8.31055	8.64418	1.42846e-10
	9	FGFR4	4.81601	7.91631	8.45811	3.95082e-10		9	ETV1	5.19466	8.11097	8.65777	1.14186e-10		9	TCEAL9	7.67361	8.24989	8.58352	1.42846e-10
	10	ENSSSCG00000028873	3.311	7.82601	8.42801	5.26395e-08		10	PLA2G7	7.38189	8.08059	8.59702	1.14186e-10		10	ETV1	7.67361	8.1589	8.4622	1.42846e-10
	11	PECAM1	6.80261	7.61531	8.21731	3.95082e-10		11	FBP1	4.40483	8.08059	8.65777	1.6013e-10		11	MGME1	2.39611	8.06791	8.31055	2.66064e-10
	12	UACA	5.35781	7.43471	8.12701	0.000559967		12	GFRA2	7.26038	7.95908	8.41475	1.14186e-10		12	LPCAT2	7.40063	8.03757	8.43187	1.42846e-10
	13	UBE2L6	3.612	7.31431	7.76581	9.62341e-08		13	VIM	6.59206	7.89832	8.44513	1.14186e-10		13	GCNT1	2.85106	8.00724	8.43187	2.89115e-06
	14	ACSL3	5.62871	7.31431	7.97651	0.000197962		14	ENSSSCG00000025517	3.76689	7.80719	8.26286	1.14186e-10		14	ACADL	7.24898	7.88592	8.24989	1.42846e-10
	15	FAM111A	1.8361	7.31431	7.73571	0.000695647		15	MYO5C	3.58462	7.77681	8.32361	1.37096e-10		15	SCML2	7.15799	7.82526	8.24989	1.48788e-10
	16	HNF4A	2.4381	7.28421	7.79591	0.000110288		16	SCIN	3.85803	7.71605	8.26286	2.02234e-10		16	DYRK3	6.39973	7.67361	8.00724	7.5072e-09
	17	CD244	5.14711	7.13371	7.97651	1.16122e-07		17	GEM	5.37693	7.71605	8.44513	3.79639e-07		17	HLTF	3.15437	7.64328	7.94658	1.36966e-05
	18	FZD3	1.6856	7.13371	7.52501	0.0016665		18	FGF19	3.85803	7.62492	8.23248	6.88745e-10		18	LACTB2	2.33545	7.64328	8.00724	1.99184e-05
	19	ENSSSCG00000002731	2.408	7.13371	7.58521	0.00316633		19	CDCA7	4.22256	7.59454	8.2021	1.14186e-10		19	FASTKD1	2.27479	7.64328	8.03757	0.000614609
	20	ECHDC2	2.9197	7.07351	7.55511	9.56187e-07		20	CH242-305A15.4	6.74395	7.56416	8.11097	1.14186e-10		20	2006-09-01	7.03667	7.58262	7.97691	1.97512e-10
	21	SERPINB10	4.54511	7.07351	7.97651	1.60363e-05		21	STEAP2	5.49845	7.56416	8.17172	2.82242e-10		21	SOCS2	2.12313	7.58262	7.97691	0.000325289
	22	PM20D2	5.92971	6.98321	7.49491	3.1956e-06		22	USP44	3.55424	7.53378	8.17172	3.23274e-09		22	DPYSL2	4.00362	7.55229	7.94658	4.56415e-06
	23	PROS1	3.9732	6.98321	7.49491	1.11264e-05		23	DND1	6.37941	7.5034	8.56664	1.14186e-10		23	PNP	2.82073	7.4613	7.82526	4.01549e-07
	24	DRAM1	5.44811	6.98321	7.61531	5.76081e-05		24	JPH1	5.19466	7.5034	8.14135	1.59723e-10		24	GJA1	5.33816	7.40063	7.82526	1.16179e-09
	25	SLC28A2	1.8361	6.98321	7.61531	0.000766075		25	FAM49A	2.70366	7.5034	8.08059	6.83017e-07		25	ZNF396	2.39611	7.3703	7.73427	1.25018e-05
	26	AQP11	2.8595	6.95311	8.51831	0.000191681		26	TDRD10	5.10353	7.47303	7.95908	1.14186e-10		26	AQP11	1.30421	7.3703	7.85559	0.00615614
	27	NAT1	1.5652	6.92301	7.64541	0.0173978		27	NANOG; NANOGP8	3.67576	7.44265	7.95908	1.22522e-10		27	NUCB2	1.15256	7.30964	7.67361	0.00590821
	28	PLK2	4.63541	6.86281	7.64541	2.14075e-06		28	BHLHB9	2.00496	7.41227	7.95908	0.00699214		28	ADGRL2	1.12223	7.27931	7.61295	0.00851169
	29	NANOG; NANOGP8	6.02001	6.83271	7.46481	3.5183e-07		29	TLR7	4.40483	7.38189	8.05021	0.00011782		29	MAOA	0.970575	7.27931	7.70394	0.0125738
	30	EPHA2	3.8528	6.83271	7.46481	4.02201e-05		30	GPR50	3.64538	7.35151	7.9287	2.35726e-06		30	ACSL4	6.61204	7.24898	7.7646	2.72912e-09
	31	PPIP5K1	4.81601	6.83271	7.43471	0.000389373		31	LIX1	4.40483	7.32114	8.11097	2.01141e-05		31	ALDOC	0.697601	7.24898	7.55229	0.0267824
	32	PCDH11X; PCDH11Y	1.5953	6.83271	7.58521	0.0110299		32	TRIP6	6.31866	7.29076	7.80719	1.14186e-10		32	NLGN4X	6.6727	7.21865	7.55229	1.34444e-09
	33	CNKSR3	1.9565	6.80261	7.31431	0.000284767		33	CNTNAP2	3.25046	7.29076	7.9287	5.13365e-07		33	VSNL1	6.55138	7.18832	7.61295	1.4357e-09
	34	LPCAT2	5.14711	6.77251	7.55511	1.17049e-07		34	PLEKHA5	2.67328	7.26038	7.68567	8.93773e-07		34	NREP	1.60751	7.18832	7.61295	0.00363317
	35	CDH2	5.44811	6.77251	7.40461	1.92739e-06		35	LCP1	2.94668	7.26038	7.95908	3.22835e-05		35	SLC10A4	6.55138	7.15799	7.58262	3.1545e-09
	36	ADAP2	1.7759	6.74241	7.22401	0.00281283		36	TIFA	4.89088	7.26038	7.98946	3.86689e-05		36	CBWD2; CBWD7; CBWD3; CBWD1; CBWD5	2.45677	7.15799	7.55229	0.000715343
	37	TCN2	1.5953	6.74241	7.25411	0.00679347		37	BCOR	2.43025	7.23	7.80719	1.23384e-06		37	KCNK1	1.18289	7.12766	7.4613	0.0060556
	38	AAED1	1.2943	6.74241	7.25411	0.00986805		38	RRAGD	6.31866	7.19962	7.77681	1.14186e-10		38	CACNA2D1	3.12404	7.09733	7.49163	0.00040993
	39	CD200R1	4.78591	6.71231	7.37451	3.16854e-05		39	CRABP2	5.10353	7.16924	7.71605	1.14186e-10		39	ISG12(A)	1.33454	7.00634	7.21865	0.000546681
	40	LIMA1	1.8963	6.71231	7.19391	0.000893804		40	ZNF496	1.21513	7.16924	7.83756	0.0250135		40	CYB561	2.4871	7.00634	7.40063	0.00296949
	41	CYP2R1	3.9431	6.71231	7.34441	0.0117596		41	SCML2	5.80223	7.13887	7.89832	1.10681e-09		41	HMGN3	0.758262	7.00634	7.21865	0.00870204
	42	TLR3	5.35781	6.68221	7.46481	1.37962e-07		42	DYRK3	2.73403	7.10849	7.59454	1.86731e-08		42	CDCA7L	0.879584	7.00634	7.3703	0.0424452
	43	CNRIP1	1.9264	6.68221	7.22401	0.00196003		43	MID2	2.52139	7.10849	7.6553	0.000232796		43	C1orf21	6.06609	6.97601	7.33997	5.00594e-08
	44	MEF2A	2.1371	6.68221	7.25411	0.00257396		44	TACC2	2.67328	7.07811	7.62492	3.4065e-07		44	SERPINI1	4.9742	6.97601	7.43097	3.23969e-05
	45	C4BPA	4.30431	6.65211	7.40461	1.51769e-06		45	ADGRL2	4.83013	7.04773	8.11097	1.17729e-08		45	RASSF5	6.33907	6.94568	7.33997	1.30619e-08
	46	SHF	1.1137	6.65211	7.07351	0.0173978		46	TMPRSS2	2.85555	7.04773	7.59454	3.85685e-07		46	RRAGD	6.3694	6.94568	7.33997	2.4832e-08
	47	MGAT4A	1.3244	6.59191	7.10361	0.0351643		47	DDX43	3.73651	7.04773	7.71605	5.39645e-05		47	CCDC88A	2.12313	6.94568	7.40063	0.00348572
	48	C1QA	5.74911	6.56181	7.16381	1.00863e-08		48	COPG2	2.52139	7.01735	7.6553	0.00126372		48	BTBD11	3.63966	6.91535	7.3703	0.000595856
	49	CCR1	4.33441	6.56181	7.40461	1.68856e-06		49	ENSSSCG00000030005	3.615	6.98698	7.89832	3.45689e-07		49	TRIM36	1.3952	6.91535	7.27931	0.00777858
	50	ST7L	3.8528	6.56181	7.25411	0.0103543		50	KCNK1	2.73403	6.98698	7.59454	6.054e-07		50	DCTD	0.545948	6.91535	7.21865	0.0491086
	51	AHCYL2	1.9866	6.56181	7.22401	0.0290465		51	CAMKV	5.5592	6.9566	7.59454	3.4787e-10		51	RARG	2.42644	6.88502	7.15799	6.33868e-05
	52	ENSSSCG00000029683	4.81601	6.53171	7.16381	0.000225275		52	RUNX1T1	4.73899	6.9566	7.62492	3.68316e-09		52	NKIRAS1	2.30512	6.88502	7.21865	0.00043124
	53	MAGED2	1.1438	6.53171	7.10361	0.0406904		53	COX8C	3.22008	6.9566	7.44265	8.58516e-09		53	PMAIP1	0.788592	6.88502	7.15799	0.00923477
	54	ETV1	2.408	6.50161	7.13371	0.00130358		54	GDF3	3.82765	6.9566	7.74643	3.07846e-06		54	PUS10	1.60751	6.85469	7.21865	0.00244667
	55	GNG2	1.6555	6.50161	7.04341	0.00547954		55	HPS3	4.19219	6.9566	7.62492	0.00077979		55	CHRNA3	6.18742	6.82436	7.3703	3.889e-08
	56	LRAT	4.72571	6.47151	7.19391	4.19428e-07		56	EPM2AIP1	1.48853	6.9566	7.47303	0.0113329		56	CAV1	5.9751	6.82436	7.52196	7.36579e-07
	57	OCIAD2	2.0468	6.47151	7.16381	0.00244664		57	NLGN4X	5.68072	6.92622	7.59454	1.14186e-10		57	UBE2E2	5.55048	6.82436	7.15799	5.80143e-06
	58	IFIH1	4.99661	6.44141	7.22401	0.000295671		58	ETV4	3.00744	6.92622	7.38189	1.40352e-06		58	AC073610.5	1.54685	6.82436	7.09733	0.000175142
	59	PLA2G12B	5.29761	6.41131	7.19391	2.8977e-08		59	ZIC3	5.86298	6.89584	7.53378	1.14186e-10		59	DOK5	6.12675	6.79403	7.21865	5.3366e-08
	60	B2M	5.23741	6.41131	7.19391	7.92441e-05		60	TRIM36	2.55177	6.89584	7.5034	0.000232796		60	ADGRG2	6.03576	6.79403	7.33997	2.48268e-07
	61	ZDBF2	2.408	6.41131	7.28421	0.0141786		61	ENSSSCG00000023463	6.31866	6.86546	7.29076	1.14186e-10		61	BAZ2B	2.82073	6.79403	7.3703	0.00431011
	62	MVP	5.53841	6.38121	6.98321	6.69434e-09		62	MMP2	5.5592	6.86546	7.44265	5.24004e-09		62	ENSSSCG00000006771	1.21322	6.79403	7.15799	0.00791466
	63	DUSP18	2.0468	6.38121	6.95311	0.00873737		63	CACNA2D1	4.22256	6.86546	7.47303	1.14985e-05		63	NAP1L3	6.09642	6.76369	7.30964	3.13833e-07
	64	DEPTOR	1.7157	6.38121	7.04341	0.0183265		64	VGLL1	5.74147	6.83509	7.41227	1.44747e-10		64	CTSO	4.88321	6.76369	7.24898	1.15819e-05
	65	SLAMF7	4.36451	6.32101	7.85611	1.27141e-06		65	SLC25A27	2.73403	6.83509	7.47303	0.000221974		65	TOX	2.51743	6.76369	7.24898	0.00173282
	66	ENSSSCG00000008103	4.48491	6.32101	7.04341	0.00125506		66	ENSSSCG00000003725	5.49845	6.80471	7.29076	1.14186e-10		66	FGF19	6.06609	6.73336	7.33997	9.51184e-08
	67	KCNIP4	4.39461	6.32101	7.52501	0.00502845		67	KLF17	5.5592	6.80471	7.44265	3.23274e-09		67	IL17RD	1.54685	6.73336	7.09733	0.00338178
	68	MPST	1.6254	6.32101	6.89291	0.0257421		68	PRDM14	4.86051	6.80471	7.47303	1.95127e-05		68	SALL2	6.03576	6.70303	7.15799	5.38802e-08
	69	PYCARD; PYDC1	5.14711	6.26081	6.83271	0.000197962		69	FMR1NB	2.12647	6.80471	7.29076	5.5863e-05		69	NELL2	5.9751	6.70303	7.18832	1.14269e-07
	70	SOX2	5.05681	6.23071	6.83271	4.13264e-05		70	HHIP	5.19466	6.77433	7.41227	7.54156e-06		70	DNAJB4	1.97148	6.6727	7.18832	0.0101827
	71	SLC30A7	1.1438	6.23071	6.98321	0.0346908		71	FRRS1	4.55672	6.77433	7.59454	0.000158003		71	MDN1	0.545948	6.6727	6.97601	0.0430046
	72	TMEM263	1.8361	6.23071	7.04341	0.0410446		72	HECA	2.85555	6.77433	7.5034	0.00196852		72	STAT3	0.606609	6.6727	7.00634	0.0445138
	73	IFT52	4.0334	6.20061	6.89291	0.00348317		73	IFT57	1.27588	6.77433	7.32114	0.02343		73	REC8	1.60751	6.61204	6.94568	0.000546681
	74	ITGA4	3.6722	6.20061	7.04341	0.00368613		74	ISG12(A)	4.34408	6.74395	7.29076	5.18241e-09		74	GFRA2	0.576279	6.61204	6.94568	0.0366788
	75	ZNF76	1.7458	6.20061	6.86281	0.0115901		75	SNTB2	3.85803	6.74395	7.47303	2.41494e-06		75	STEAP2	5.70213	6.58171	7.12766	6.72131e-07
	76	MDN1	1.7759	6.17051	6.92301	0.0323303		76	WIPI1	4.76937	6.74395	7.44265	4.54851e-06		76	MYO5C	3.82164	6.58171	7.067	0.000954075
	77	CHST9	4.84611	6.11031	6.89291	2.7425e-07		77	CHRNA3	5.86298	6.71357	7.44265	1.16824e-10		77	GGCT; RP4-777O23.3	0.788592	6.58171	6.88502	0.00985323
	78	TAPBP	2.6789	6.11031	6.74241	6.73396e-05		78	IL21R	3.82765	6.71357	7.35151	4.05098e-05		78	ENSSSCG00000030005	1.03124	6.58171	7.067	0.0484909
	79	ACOX2	2.6187	6.11031	7.07351	0.0135082		79	TBC1D1	3.3416	6.71357	7.53378	4.20786e-05		79	ENSSSCG00000025517	5.91444	6.55138	6.94568	2.53415e-07
	80	ENSSSCG00000027790	3.8227	6.08021	6.71231	0.00260546		80	UBE2E2	2.49101	6.71357	7.32114	0.00110111		80	SLC2A8	3.579	6.55138	6.91535	0.000588393
	81	AL034550.1; NOL4L	0.963201	6.08021	6.50161	0.0320406		81	RAB38	4.37445	6.68319	7.53378	7.48357e-08		81	NFE2L3	2.45677	6.55138	7.03667	0.00206266
	82	EXPH5	3.913	6.05011	7.04341	2.81351e-05		82	ACTG2	5.10353	6.68319	7.35151	1.50666e-05		82	NEFM	2.97239	6.55138	7.03667	0.0033853
	83	MERTK	2.7391	6.05011	6.74241	0.0066663		83	CHPT1	5.52882	6.65282	7.38189	5.46279e-10		83	PYGM	5.73246	6.52105	7.00634	4.29256e-07
	84	FST	2.8595	6.05011	6.77251	0.00710846		84	ZNF711	4.64786	6.65282	7.59454	1.02004e-08		84	MGP	5.76279	6.49072	6.97601	3.64522e-07
	85	SPRY1	3.7023	6.05011	6.86281	0.0157431		85	DYNLT3	4.86051	6.65282	7.38189	3.25488e-08		85	SOX2	5.88411	6.46039	6.85469	2.31125e-07
	86	MOGAT1	4.96651	6.02001	6.65211	2.49717e-07		86	APBA1	5.25542	6.65282	7.47303	1.10807e-05		86	BHLHB9	5.52015	6.46039	7.09733	1.2912e-06
	87	ATP1B1	3.8227	6.02001	6.77251	0.00469931		87	EGR4	1.42777	6.65282	7.38189	0.0112824		87	BCOR	1.00091	6.46039	6.85469	0.0212247
	88	CD55	1.8361	6.02001	6.92301	0.0432666		88	RASSF5	5.13391	6.62244	7.5034	1.67876e-08		88	SFRP1	0.545948	6.46039	6.79403	0.0408608
	89	PODXL	3.3712	5.98991	6.83271	0.0032545		89	FOXO1	5.31618	6.62244	7.59454	1.08047e-06		89	CPT1C	5.85378	6.43006	6.82436	2.67148e-07
	90	ZIC3	4.36451	5.98991	7.07351	0.00461061		90	AAMDC	3.43273	6.62244	7.16924	5.92996e-06		90	DPPA2	3.85197	6.43006	6.82436	0.00257607
	91	ENSSSCG00000003989	3.3712	5.98991	7.01331	0.0134986		91	BDNF	5.25542	6.62244	7.35151	8.04132e-06		91	ASS1	0.849253	6.43006	6.76369	0.0101731
	92	IFI35	2.5886	5.98991	6.62201	0.0276761		92	GPRASP2	4.37445	6.62244	7.53378	5.7166e-05		92	MMP2	1.00091	6.3694	6.70303	0.0231609
	93	SATB1	1.204	5.98991	6.89291	0.0330955		93	SERPINB5	4.3137	6.62244	7.5034	0.00120587		93	CLDN10	5.61114	6.33907	6.85469	1.2912e-06
	94	TGFBR3	4.42471	5.95981	6.71231	1.23499e-06		94	FAM171B	4.98202	6.59206	7.47303	3.09162e-06		94	PCOLCE2	2.85106	6.33907	6.79403	0.00408436
	95	APOC3	4.48491	5.95981	6.80261	6.83735e-05		95	SEMA4D	2.73403	6.59206	7.26038	0.000205673		95	PRDM5	5.45948	6.30874	6.82436	1.52467e-06
	96	EPHB2	1.8662	5.95981	6.56181	0.00486439		96	GPC4	4.76937	6.56168	7.62492	2.6415e-08		96	ZIC3	2.45677	6.30874	6.97601	0.008296
	97	DENND2C	2.3779	5.95981	6.62201	0.00630049		97	QSER1	4.64786	6.56168	7.59454	6.31869e-08		97	CDKL5	5.48982	6.24808	6.76369	3.71421e-06
	98	NOSTRIN	4.30431	5.92971	6.71231	1.07753e-05		98	SULF1	2.3695	6.56168	7.32114	0.00336295		98	AHI1	1.81983	6.24808	6.6727	0.00101188
	99	AC009133.22; QPRT	2.6789	5.92971	6.62201	0.0185845		99	SIAE	1.2455	6.56168	7.35151	0.0358656		99	RBM46	5.45948	6.21775	6.79403	1.54546e-06
	100	ENSSSCG00000012441	1.3244	5.92971	6.47151	0.0192045		100	MGARP	2.73403	6.5313	7.19962	0.000174885		100	IL18	5.42915	6.21775	6.6727	1.87533e-06
	101	PON2	1.6555	5.92971	6.44141	0.0235462		101	ENSSSCG00000023421	1.6708	6.5313	7.04773	0.00303378		101	TTC21B	2.42644	6.21775	6.61204	0.00352436
	102	FGFR2	2.107	5.89961	6.56181	0.0231543		102	GSDMD	5.68072	6.50093	7.04773	1.16824e-10		102	PYGL	2.94206	6.21775	6.73336	0.00645505
	103	HERC5	4.1538	5.86951	6.68221	0.00135429		103	SOX2	5.5592	6.50093	7.10849	1.85963e-10		103	RANBP17	1.72884	6.21775	6.82436	0.0232518
	104	WDR7	1.6856	5.86951	6.83271	0.0486939		104	LOC100517891	5.07315	6.50093	7.10849	2.75604e-10		104	PTGIS	5.36849	6.18742	6.6727	2.48269e-06
	105	GPR137	1.8963	5.83941	6.56181	0.0250329		105	AHI1	3.58462	6.50093	7.13887	1.51463e-06		105	ACTC1	5.09552	6.18742	6.76369	5.82508e-06
	106	PROS1	4.69561	5.80931	6.35111	0.000146272		106	BEX5	4.95164	6.50093	7.19962	6.99873e-06		106	CAMKV	5.39882	6.15709	6.6727	2.0159e-06
	107	IRF9	2.8294	5.77921	6.56181	0.0295666		107	ENSSSCG00000027790	3.67576	6.50093	7.10849	5.15102e-05		107	QPCT	5.12585	6.15709	6.88502	5.46051e-06
	108	GJB1	4.1237	5.74911	6.59191	3.73017e-05		108	GABRA1	4.07067	6.50093	7.16924	0.000208778		108	TOMM34	5.24717	6.15709	6.64237	1.20859e-05
	109	CASP10	4.214	5.74911	6.38121	0.00345274		109	PTCH1	2.30874	6.50093	7.13887	0.00172121		109	EFEMP1	5.18651	6.12675	6.70303	4.35944e-06
	110	PMAIP1	2.3779	5.71901	6.59191	0.0177817		110	GFPT2	3.28084	6.50093	7.35151	0.00227955		110	IFT57	2.00181	6.12675	6.64237	0.00197831
	111	SYCP1	3.612	5.68891	6.65211	1.07753e-05		111	FOLR1	3.82765	6.47055	7.10849	1.15526e-05		111	CHL1	1.66818	6.12675	6.70303	0.00646567
	112	TNFAIP8	3.9431	5.68891	6.62201	0.00502845		112	BAZ2B	4.40483	6.47055	7.16924	6.11557e-05		112	HSPA2	1.24355	6.12675	6.6727	0.0477971
	113	PROM1	3.7926	5.65881	6.56181	0.00130133		113	NRIP3	4.46559	6.47055	7.26038	7.84206e-05		113	BDNF	1.72884	6.09642	6.52105	0.00779446
	114	PM20D1	2.4381	5.65881	6.38121	0.00844755		114	CRHR1; CRHR1	4.55672	6.44017	7.01735	1.90017e-07		114	TACC2	1.42553	6.06609	6.49072	0.00466054
	115	CLIC6	3.4013	5.65881	6.59191	0.0385964		115	KLHL25	3.37198	6.44017	7.13887	0.000389617		115	ALDH4A1	1.85016	6.06609	6.46039	0.0155545
	116	MTMR11	3.7625	5.62871	6.65211	7.49542e-06		116	RAB39A	4.73899	6.40979	7.23	3.86273e-06		116	PTCH1	5.39882	6.03576	6.52105	2.35015e-06
	117	FAM214B	3.8829	5.59861	6.35111	5.51431e-06		117	GCNT1	4.19219	6.40979	7.6553	0.000858404		117	CD70	5.39882	6.03576	6.46039	2.37837e-06
	118	HNF1B	3.3712	5.59861	6.35111	1.55762e-05		118	MOXD1	4.5871	6.37941	7.16924	3.158e-09		118	PRDM14	5.18651	6.03576	6.64237	7.4131e-06
	119	SLC44A2	3.4916	5.59861	6.74241	0.00610831		119	RNF17	4.52635	6.37941	7.32114	1.07777e-05		119	THBS3	2.66908	6.03576	6.49072	0.0116179
	120	RAB7B	3.5217	5.59861	6.38121	0.0121717		120	PCSK1N	5.61996	6.34903	6.89584	1.14186e-10		120	APPL2	1.12223	6.03576	6.55138	0.0376228
	121	PRTFDC1	3.0702	5.59861	6.62201	0.0187916		121	STAMBPL1	4.43521	6.34903	7.32114	4.30672e-08		121	VGLL1	5.15618	6.00543	6.70303	4.99051e-06
	122	NBAS	2.0468	5.59861	6.44141	0.046164		122	PSMA8	4.34408	6.34903	7.10849	7.49333e-08		122	SOX15	5.36849	6.00543	6.43006	6.63105e-06
	123	BCL11A	3.311	5.53841	6.41131	0.0070875		123	ITSN2	3.12895	6.34903	7.23	0.000313515		123	MECOM	5.18651	5.9751	6.61204	4.79978e-06
	124	BTG2	4.27421	5.53841	7.85611	0.00723365		124	CYP4B1	4.16181	6.34903	7.26038	0.000319977		124	TRERF1	5.03486	5.9751	6.64237	1.22817e-05
	125	PM20D1	2.5886	5.53841	6.35111	0.0398555		125	CLDN5	3.70614	6.34903	7.04773	0.000658475		125	MYEF2	5.15618	5.9751	6.55138	1.24779e-05
	126	LZTS1	1.9866	5.53841	6.14041	0.0422748		126	ZAR1	5.52882	6.31866	6.86546	1.16824e-10		126	PDGFA	4.36759	5.9751	6.33907	0.00211589
	127	LRRC8C	2.7993	5.50831	6.35111	3.81815e-05		127	LMO3	4.61748	6.31866	7.16924	2.14172e-09		127	INO80D	1.42553	5.9751	6.49072	0.0155545
	128	CHPT1	3.5217	5.50831	6.35111	0.000189466		128	AUTS2	5.19466	6.31866	7.10849	3.04087e-08		128	PLCH1	1.12223	5.9751	6.58171	0.0345534
	129	FAM107A	3.4615	5.50831	6.20061	0.0107945		129	RBP1	5.16429	6.31866	6.86546	3.00272e-06		129	RAB3C	5.2775	5.94477	6.3694	4.09789e-06
	130	SYNE3	3.4314	5.50831	6.71231	0.0116278		130	SGPP1	2.27836	6.31866	7.35151	0.00296548		130	TMEFF2	5.12585	5.94477	6.43006	6.27758e-06
	131	RP4-533D7.6	3.3712	5.50831	6.68221	0.0146848		131	RNF152	4.64786	6.28828	6.98698	4.79296e-09		131	EMB	5.06519	5.94477	6.43006	7.4131e-06
	132	STRIP2	3.9431	5.47821	6.23071	7.09458e-06		132	TCEAL2	4.64786	6.28828	7.01735	2.69605e-08		132	MT1X	3.24536	5.94477	6.39973	0.00119964
	133	B2M	3.7324	5.47821	6.32101	9.65048e-06		133	SCN3B	4.64786	6.28828	6.98698	4.80033e-06		133	PECR	2.27479	5.94477	6.3694	0.0113252
	134	GPRC5B	3.2207	5.47821	6.20061	0.0115812		134	GNMT	4.3137	6.28828	6.98698	5.75101e-06		134	KLHDC8B	5.09552	5.91444	6.39973	6.63105e-06
	135	LEFTY1; LEFTY2	2.5886	5.44811	6.38121	0.0276771		135	ENSSSCG00000014401	4.61748	6.28828	7.01735	8.20658e-06		135	ZCCHC11	4.88321	5.91444	6.46039	1.28752e-05
	136	GGT1	3.3712	5.44811	6.65211	0.0320406		136	MICAL1	1.64042	6.28828	6.83509	0.00596256		136	C19orf54	1.51652	5.91444	6.30874	0.0109088
	137	PTH1R	2.5585	5.44811	6.20061	0.0467361		137	BTBD11	4.73899	6.2579	7.32114	2.06588e-08		137	RP11-432B6.3; IFT80	2.36578	5.91444	6.43006	0.0128353
	138	ATP8A2	3.1003	5.41801	6.26081	2.25813e-05		138	ENSSSCG00000025613	4.25294	6.2579	7.01735	1.22736e-07		138	AKAP11	2.12313	5.91444	6.46039	0.0182419
	139	TRIM5	3.8227	5.41801	6.71231	5.99556e-05		139	MYEF2	4.28332	6.2579	7.26038	1.53031e-06		139	DDX28	1.33454	5.91444	6.43006	0.0312656
	140	RNF125	3.612	5.38791	6.44141	1.07705e-05		140	EEF2K	2.03534	6.2579	6.83509	3.32499e-05		140	S100PBP	1.72884	5.88411	6.3694	0.0142611
	141	MEGF11	3.5518	5.38791	6.59191	1.1503e-05		141	IGSF8	3.46311	6.2579	6.89584	0.000896194		141	ZNF385D	5.18651	5.85378	6.30874	5.62266e-06
	142	TMTC2	3.2508	5.38791	6.11031	6.56233e-05		142	SALL2	2.49101	6.2579	7.04773	0.0016414		142	ENSSSCG00000027790	5.18651	5.85378	6.27841	1.90674e-05
	143	MMP2	2.2575	5.35781	6.29091	0.0496759		143	NT5DC2	3.12895	6.2579	7.01735	0.00245576		143	PEX11A	2.85106	5.85378	6.55138	0.00295207
	144	LAT2	3.311	5.32771	6.20061	1.76783e-05		144	NOX4	4.37445	6.22752	7.01735	7.0539e-09		144	OGFOD2	2.51743	5.85378	6.3694	0.00685944
	145	ENSSSCG00000028327	2.8294	5.32771	6.68221	0.0335395		145	LARGE2	5.0124	6.22752	6.9566	4.17938e-06		145	TMEM2	1.66818	5.85378	6.39973	0.00758578
	146	INSR	3.2508	5.29761	6.17051	0.00502845		146	CCDC68	3.28084	6.22752	7.01735	0.00143201		146	C4orf19	5.15618	5.82345	6.27841	6.51524e-06
	147	CORO7-PAM16; CORO7	3.3411	5.29761	6.35111	0.0209873		147	GALNT12	1.76193	6.22752	7.01735	0.00256704		147	KIFAP3	4.64056	5.82345	6.39973	2.42e-05
	148	ROR1	3.6722	5.26751	6.26081	1.03464e-05		148	AKAP5	2.18723	6.22752	7.01735	0.00878024		148	ZNF790	2.03214	5.82345	6.39973	0.0214041
	149	MMS22L	3.2207	5.26751	6.26081	2.10276e-05		149	CHL1	2.82517	6.19714	7.07811	0.000692824		149	ZNF565	2.06247	5.82345	6.55138	0.0285162
	150	FN1	4.0033	5.23741	9.66211	3.95082e-10		150	MCUR1	1.45815	6.19714	7.16924	0.00591973		150	MPPED2	4.94387	5.79312	6.27841	1.22302e-05
	151	TAF7L	3.5217	5.23741	6.47151	5.51265e-05		151	ORAI1	2.49101	6.19714	6.86546	0.00749268		151	B4GALT6	4.88321	5.79312	6.61204	1.2487e-05
	152	CES1	2.408	5.23741	5.92971	6.29577e-05		152	VLDLR	3.97954	6.16677	7.04773	7.68316e-07		152	DPYSL5	5.09552	5.79312	6.30874	1.92899e-05
	153	HJURP	3.3712	5.23741	6.08021	0.00114253		153	HERC5	4.67824	6.16677	7.01735	7.05325e-06		153	CT55	3.1847	5.79312	6.33907	0.00321074
	154	LYPD1	2.4381	5.23741	5.92971	0.0258102		154	HMGN3	2.15685	6.16677	6.92622	0.00224134		154	INSR	3.09371	5.79312	6.24808	0.00478353
	155	HAPLN3	2.9197	5.23741	6.11031	0.0276817		155	ENSSSCG00000015135	2.52139	6.16677	7.13887	0.00252703		155	ANO1	5.18651	5.76279	6.21775	6.5766e-06
	156	SPATA6	3.3712	5.20731	6.53171	1.60363e-05		156	SETD4	1.00248	6.16677	6.86546	0.0355028		156	ANK3	4.1856	5.76279	6.3694	0.00380061
	157	LRRN3	4.0635	5.17721	7.22401	3.44932e-06		157	KIAA1462	4.34408	6.13639	6.80471	7.39935e-09		157	TRAF3IP2	2.27479	5.76279	6.24808	0.0206005
	158	ENSSSCG00000028579	1.5652	5.17721	5.77921	0.0401752		158	STK39	4.37445	6.13639	6.83509	3.92399e-07		158	RAET1E	4.91354	5.73246	6.21775	1.27478e-05
	159	CD247	3.4916	5.14711	6.41131	3.42144e-05		159	SPATA6	4.07067	6.13639	6.83509	3.0743e-05		159	JAKMIP2	4.88321	5.73246	6.30874	1.37834e-05
	160	CFD	3.1605	5.11701	6.20061	2.48459e-05		160	ERBB3	1.9442	6.13639	6.77433	0.000133479		160	ZNF34	4.61023	5.73246	6.46039	2.42686e-05
	161	RUNX1	2.3478	5.08691	5.86951	5.71852e-05		161	NR5A2	2.03534	6.13639	6.80471	0.000425786		161	GABRG1	4.48891	5.73246	6.55138	3.2119e-05
	162	ENSSSCG00000002824	2.0769	5.08691	5.74911	9.74077e-05		162	ZNF462	3.73651	6.13639	6.89584	0.000540069		162	GPX8	2.94206	5.73246	6.27841	0.0118202
	163	PCED1B	2.2876	5.05681	5.77921	0.0372517		163	FAM111A	2.94668	6.13639	7.04773	0.00062966		163	AAMDC	1.94115	5.70213	6.06609	0.011542
	164	PCTP	2.4682	5.02671	5.74911	0.00914766		164	CEP131	2.82517	6.13639	6.77433	0.00114872		164	CXCL13	4.73155	5.6718	6.30874	2.15794e-05
	165	MORN2	3.01	5.02671	6.32101	0.0158127		165	EFHD1	4.86051	6.10601	7.23	3.11538e-10		165	ENSSSCG00000029349	2.30512	5.6718	6.24808	0.00539287
	166	FOXR1	2.3779	4.96651	5.92971	0.00528941		166	MAL2	4.61748	6.10601	7.89832	4.51737e-10		166	MTMR4	1.94115	5.6718	6.27841	0.0115312
	167	DTX3L	2.8294	4.93641	5.98991	0.000697255		167	SPACA1	4.37445	6.10601	7.23	4.22289e-09		167	ARHGEF26	0.788592	5.6718	6.12675	0.046903
	168	ENSSSCG00000009464	2.6789	4.93641	5.98991	0.00416007		168	GLI2	4.37445	6.10601	7.32114	2.20577e-08		168	HEMK1	4.94387	5.64147	6.06609	1.39831e-05
	169	OGG1	2.8896	4.93641	6.32101	0.0336737		169	CTPS2	4.52635	6.10601	6.74395	0.000124794		169	CCDC181	4.88321	5.64147	6.27841	1.49298e-05
	170	OAT	3.5518	4.90631	5.68891	3.95082e-10		170	FAM105A	4.16181	6.10601	7.04773	0.000232796		170	COL11A1	4.82254	5.64147	6.24808	1.75553e-05
	171	CXCL3; CXCL2; CXCL1	3.4314	4.90631	6.47151	1.579e-05		171	DTNB	2.76441	6.10601	6.77433	0.00182377		171	KIAA0922	4.79221	5.64147	6.18742	1.96464e-05
	172	SALL2	3.2207	4.90631	5.98991	6.51933e-05		172	ZNF511; ZNF511-PRAP1	2.03534	6.10601	7.07811	0.00679327		172	DGKB	4.67089	5.64147	6.18742	2.46604e-05
	173	CEP57L1	3.1003	4.90631	6.35111	0.000222619		173	JAG1	1.6708	6.10601	6.83509	0.0070281		173	TCEAL2	4.36759	5.64147	6.21775	0.0014765
	174	ENSSSCG00000022287	2.0167	4.90631	5.77921	0.000385379		174	ENSSSCG00000010959	1.88345	6.10601	6.9566	0.00937101		174	CAPRIN2	4.09461	5.64147	6.46039	0.0024502
	175	ZC3H12D	2.4682	4.90631	5.89961	0.00411498		175	INA	4.49597	6.07563	7.19962	2.14635e-09		175	CPE	3.1847	5.64147	6.15709	0.0070717
	176	SH3BGRL	0.993301	4.90631	5.50831	0.0219067		176	MUC20	4.16181	6.07563	7.23	4.14368e-07		176	AUTS2	1.69851	5.64147	6.09642	0.0109915
	177	GCM1	3.2809	4.87621	6.35111	0.000151395		177	ANK2	4.16181	6.07563	7.07811	3.2904e-05		177	FAM84A	2.24445	5.64147	6.21775	0.016827
	178	CD70	3.4615	4.84611	6.29091	1.60363e-05		178	RALGAPB	1.27588	6.07563	6.9566	0.0263985		178	CHIC1	1.97148	5.64147	6.30874	0.0195164
	179	PDE3B	1.806	4.84611	5.68891	0.000449383		179	ERAS	3.91878	6.04525	8.23248	1.14186e-10		179	FRZB	4.70122	5.61114	6.15709	2.37118e-05
	180	TWSG1	2.3779	4.81601	5.68891	6.68148e-05		180	DRD2	4.55672	6.04525	6.77433	1.61081e-08		180	KCNJ3	4.67089	5.61114	6.30874	2.42686e-05
	181	NR5A2	2.1973	4.81601	5.83941	0.0117109		181	P2RY14	3.94916	6.04525	6.83509	2.01056e-07		181	NPY1R	4.54957	5.61114	6.39973	3.06051e-05
	182	IRGQ	2.4983	4.81601	5.89961	0.0258733		182	TSC22D3	4.55672	6.04525	6.89584	7.58356e-07		182	SOCS5	1.48619	5.61114	6.21775	0.0122106
	183	SMPD1	3.1605	4.81601	6.41131	0.0398555		183	TNK2	1.82269	6.04525	6.71357	0.0105196		183	IFT22	1.57718	5.61114	6.21775	0.0161911
	184	IQCB1	3.4314	4.78591	6.59191	0.0329978		184	UCP2	1.51891	6.04525	6.86546	0.0212739		184	GSDMD	2.54776	5.61114	6.09642	0.0167203
	185	EMB	3.2809	4.75581	6.44141	2.09451e-05		185	PBX3	4.61748	6.01487	7.23	4.67337e-09		185	LPAR4	4.21594	5.58081	6.27841	5.98971e-05
	186	CCDC18	3.1304	4.75581	6.08021	2.6785e-05		186	ABCG2	4.67824	6.01487	6.92622	6.34029e-07		186	POC1B	4.54957	5.58081	6.12675	0.000939678
	187	PPP1R14A	1.9866	4.75581	5.47821	0.0191997		187	ENSSSCG00000012078	3.00744	6.01487	6.71357	0.000840436		187	PTN	3.94296	5.58081	6.09642	0.00453497
	188	FAM134C	2.9799	4.72571	6.14041	0.00510623		188	ZNF385D	3.18971	6.01487	6.83509	0.00093429		188	BEX5	2.0928	5.58081	6.09642	0.0169482
	189	HS3ST5	2.5886	4.72571	6.32101	0.0265234		189	ACSL4	2.61252	6.01487	7.19962	0.00389449		189	CD200	2.15346	5.58081	6.09642	0.0282288
	190	OTX2	3.2809	4.69561	10.0835	3.95082e-10		190	PRDM5	4.64786	5.9845	7.01735	2.85423e-06		190	TRIM33	1.03124	5.58081	6.21775	0.0447396
	191	KIRREL	2.8595	4.69561	6.08021	0.010205		191	AC073610.5	2.79479	5.9845	6.59206	0.000160767		191	SFRP2	4.82254	5.55048	6.06609	2.01357e-05
	192	DZIP1	2.4381	4.69561	5.86951	0.04286		192	RNF125	2.9163	5.9845	6.80471	0.0019508		192	LMO3	4.64056	5.55048	6.09642	2.77068e-05
	193	SLC22A5	3.1906	4.66551	6.29091	9.64284e-05		193	PFKP	3.31122	5.9845	6.68319	0.00261102		193	SLC44A2	4.5799	5.55048	6.09642	3.23918e-05
	194	KIT	3.1906	4.60531	8.21731	3.95082e-10		194	CNOT6L	2.6429	5.9845	6.98698	0.00277828		194	DDX43	4.42825	5.55048	6.33907	0.000108794
	195	PTCHD3	3.2207	4.60531	6.17051	0.000332295		195	IFIT5	4.49597	5.95412	7.59454	2.49154e-09		195	ANK2	4.64056	5.52015	6.18742	2.86665e-05
	196	ENSSSCG00000012006	0.812701	4.60531	5.86951	0.00422462		196	SscS34328693_Nodal	3.73651	5.95412	6.71357	4.13806e-08		196	BRINP2	4.5799	5.52015	6.15709	3.15789e-05
	197	RNASE10	2.6789	4.60531	6.02001	0.00433531		197	ACTC1	4.73899	5.95412	8.01983	6.32859e-06		197	GPRASP2	4.15527	5.52015	6.43006	7.68972e-05
	198	CNOT6L	2.7993	4.60531	6.08021	0.0192045		198	IL17RD	4.19219	5.95412	6.89584	1.84593e-05		198	LRRN1	4.1856	5.52015	6.27841	0.000196616
	199	SH3GL2	3.1906	4.57521	6.41131	2.49451e-05		199	FGF12	3.67576	5.92374	6.68319	0.000281838		199	STARD5	2.60842	5.52015	6.00543	0.0122869
	200	ENSSSCG00000024494	3.311	4.57521	6.38121	9.78704e-05		200	CACHD1	2.94668	5.92374	6.77433	0.00680124		200	CD79B	1.27388	5.52015	5.91444	0.0284522
	201	CUL9	2.3177	4.57521	5.68891	0.0194319		201	MYLIP	1.88345	5.92374	7.13887	0.00828975		201	NPM2	4.79221	5.48982	5.9751	2.34814e-05
	202	DNAL1	2.5585	4.54511	5.74911	0.0328067		202	FAM169A	1.15437	5.92374	6.62244	0.0172029		202	SEMA4D	4.5799	5.48982	6.09642	3.36029e-05
	203	C14orf105	2.8896	4.51501	6.14041	3.7911e-05		203	ZNF790	1.2455	5.92374	6.68319	0.0228667		203	TFEC	4.64056	5.45948	6.30874	2.89165e-05
	204	WDR34	2.4682	4.51501	5.74911	0.000321584		204	ENSSSCG00000007675	3.03782	5.89336	6.56168	1.56038e-05		204	USP18	4.33726	5.45948	6.06609	5.82276e-05
	205	SLA-7	3.0401	4.51501	6.20061	0.000342734		205	CXXC5	3.00744	5.89336	6.47055	0.00250698		205	KLHL8	4.5799	5.45948	6.12675	6.96958e-05
	206	RP11-722G7.1; TMSB15B; TMSB15A	2.2876	4.51501	5.62871	0.00791383		206	C1orf198	2.94668	5.89336	6.62244	0.00353621		206	RCAN2	4.61023	5.45948	5.9751	0.000421638
	207	LPIN3	2.2274	4.51501	5.77921	0.00950085		207	ACVR1	1.2455	5.89336	6.68319	0.0319952		207	KCNN1	4.45858	5.45948	5.94477	0.00127477
	208	LAMC3	2.3478	4.48491	5.62871	0.000414072		208	ENSSSCG00000030282	4.70861	5.86298	6.50093	1.25231e-06		208	TLR7	2.72974	5.45948	6.55138	0.0180168
	209	WNT2B	2.0769	4.48491	5.56851	0.0482936		209	DYNC1I1	4.28332	5.86298	6.71357	2.79977e-05		209	KCTD6	2.45677	5.45948	6.00543	0.0215231
	210	ABCD2	2.8595	4.45481	6.23071	4.02342e-05		210	ENSSSCG00000003688	2.94668	5.86298	6.65282	0.000312969		210	MANEA	2.51743	5.45948	6.06609	0.0221726
	211	CALCB	2.6187	4.45481	6.11031	5.60239e-05		211	EGLN3	3.40235	5.86298	6.98698	0.00126372		211	GPHN	2.36578	5.45948	6.03576	0.0266539
	212	TMEM8A	2.5886	4.45481	5.71901	6.04595e-05		212	C4orf19	2.39987	5.86298	6.77433	0.00384925		212	ENSSSCG00000030282	4.73155	5.42915	5.88411	2.73803e-05
	213	USP18	2.8896	4.45481	5.65881	0.000135656		213	NEFL	4.25294	5.83261	7.19962	8.14978e-07		213	CH242-366F10.1	4.30693	5.42915	6.12675	5.58331e-05
	214	WDR63	2.6789	4.45481	6.11031	0.000193951		214	GABBR1	4.16181	5.83261	6.56168	4.90397e-05		214	CDX4	4.21594	5.42915	6.12675	6.69989e-05
	215	SERINC1	1.4448	4.45481	5.38791	0.0179005		215	GCNT2	2.15685	5.83261	6.9566	0.00287912		215	FAM129A	4.21594	5.42915	6.15709	0.00149688
	216	CD59	2.709	4.45481	5.62871	0.0424869		216	UPF2	1.3974	5.83261	6.44017	0.0159005		216	FEM1B	2.0928	5.42915	6.15709	0.0284682
	217	SLC25A25	2.107	4.42471	5.47821	9.64284e-05		217	CD24	4.98202	5.80223	6.89584	1.14186e-10		217	CALB1	3.8823	5.39882	6.09642	0.00011875
	218	ENSSSCG00000024402	2.2274	4.42471	6.44141	0.00180106		218	RFX7	4.28332	5.80223	6.62244	6.12352e-05		218	ENSSSCG00000025613	4.42825	5.39882	5.9751	0.000367793
	219	PGA5	2.6488	4.36451	5.83941	5.21837e-05		219	ELMO1	3.52387	5.80223	6.89584	0.000318255		219	CNTNAP2	2.15346	5.39882	5.9751	0.0317714
	220	VPS13B	2.7692	4.33441	5.98991	0.0379795		220	PADI2	2.09609	5.80223	6.80471	0.00810727		220	RFX5	4.45858	5.36849	6.00543	4.58809e-05
	221	SUGP2	2.9799	4.30431	5.89961	3.80142e-05		221	PRSS16	1.70118	5.80223	6.65282	0.0114436		221	PFKP	4.64056	5.36849	5.82345	5.37284e-05
	222	MFSD2A	1.0234	4.30431	5.50831	0.00557005		222	EMB	4.3137	5.77185	6.83509	4.08222e-08		222	ENSSSCG00000029838	4.64056	5.36849	5.91444	8.20124e-05
	223	CYP7B1	2.3478	4.30431	6.17051	0.0219067		223	KDM2B	4.13143	5.77185	6.40979	8.21889e-07		223	CALCB	4.70122	5.33816	5.76279	3.23969e-05
	224	RNF17	2.8595	4.27421	6.32101	4.07193e-05		224	ENSSSCG00000020659	4.5871	5.77185	6.40979	1.45279e-06		224	IFT27	1.63785	5.33816	5.76279	0.0248635
	225	MOGAT2	2.9197	4.27421	5.80931	4.18168e-05		225	ARHGAP32	3.40235	5.77185	6.86546	0.000889657		225	CDH9	4.03395	5.30783	6.03576	9.53495e-05
	226	ATF2	2.0769	4.27421	5.71901	0.0026648		226	CAPN6	3.91878	5.77185	7.13887	0.00113621		226	PPP1R21	3.70032	5.30783	6.33907	0.00204972
	227	LCP1	2.9799	4.27421	6.23071	0.00585274		227	SOS1	3.46311	5.77185	6.9566	0.00271821		227	LGR4	3.21503	5.30783	6.15709	0.0268915
	228	WIPI1	2.6488	4.214	5.92971	0.000192022		228	C15orf48	2.09609	5.77185	6.34903	0.00751839		228	FSD1	1.66818	5.30783	5.91444	0.0331947
	229	RSPO3	2.6187	4.214	5.86951	0.000516143		229	FGF4	3.00744	5.74147	6.44017	3.28662e-07		229	CDK2AP1	1.24355	5.30783	5.79312	0.0479446
	230	SEZ6L2	2.2274	4.214	5.80931	0.00549552		230	COQ8A	3.37198	5.74147	6.56168	0.00117902		230	CEND1	4.54957	5.2775	5.76279	4.69736e-05
	231	AUTS2	2.4983	4.1839	5.80931	0.00720709		231	SYTL5	1.3974	5.74147	6.83509	0.0232762		231	ABHD12B	4.42825	5.2775	5.94477	5.31271e-05
	232	GLIPR1	2.2575	4.1538	5.56851	0.000207489		232	SLCO5A1	3.85803	5.71109	6.47055	3.27268e-05		232	FBXL7	4.21594	5.2775	5.94477	7.8864e-05
	233	HAO1	2.2575	4.1538	5.35781	0.000510533		233	RP2	1.48853	5.71109	7.13887	0.0239932		233	TRIM9	4.1856	5.2775	5.91444	7.92808e-05
	234	HSPA12A	1.9866	4.1538	5.35781	0.000697255		234	ABL1	1.06324	5.71109	6.59206	0.0370616		234	DCT	4.09461	5.2775	6.09642	9.046e-05
	235	ERAP1	0.782601	4.1538	5.86951	0.00231202		235	RND2	1.73155	5.68072	6.22752	5.41912e-05		235	RAB39A	4.09461	5.2775	6.09642	9.31193e-05
	236	FCGR2B	2.2575	4.1538	5.71901	0.0066663		236	ENSSSCG00000022470	3.43273	5.68072	6.5313	0.000631191		236	BBS7	3.94296	5.2775	6.03576	0.000121281
	237	TNFSF9	2.709	4.1538	5.50831	0.0408497		237	CEP126	1.61004	5.68072	7.01735	0.0250218		237	C19orf66	3.1847	5.2775	5.79312	0.00829952
	238	ENSSSCG00000022196	2.408	4.1237	5.53841	0.000209515		238	TRIM33	0.850588	5.68072	6.31866	0.0497628		238	CCDC18	3.79131	5.2775	5.88411	0.00883167
	239	IL6R	3.2508	4.0936	5.17721	3.95082e-10		239	ENSSSCG00000024888	3.85803	5.65034	6.65282	9.78383e-05		239	YDJC	3.06338	5.2775	5.82345	0.0102428
	240	CDR2L	2.0468	4.0936	5.44811	0.0278526		240	WNK3	4.07067	5.65034	7.38189	0.000183219		240	RP11-432B6.3; IFT80	1.75917	5.2775	5.82345	0.0209766
	241	STON2	1.6555	4.0936	5.77921	0.0353063		241	ELK1	3.00744	5.65034	6.5313	0.000954946		241	ENSSSCG00000027222	4.51924	5.24717	5.70213	0.000505685
	242	FGD6	0.602001	4.0635	5.62871	0.00390479		242	LIN28B	3.22008	5.65034	6.5313	0.00386772		242	L1CAM	4.00362	5.24717	5.76279	0.00653829
	243	RFFL	0.933101	4.0635	5.44811	0.0107945		243	ENSSSCG00000022287	2.67328	5.65034	6.50093	0.00631972		243	DIS3L	1.3952	5.24717	6.21775	0.0441644
	244	RAC3	2.2575	4.0334	5.53841	9.61547e-05		244	THBS1	1.97458	5.65034	6.86546	0.0170781		244	FXYD5	4.51924	5.21684	5.70213	5.26096e-05
	245	LMAN2L	1.5953	4.0334	5.26751	0.0320406		245	BCL2L14	3.67576	5.61996	6.98698	0.00093429		245	SLITRK3	3.79131	5.21684	6.09642	0.000144351
	246	MAST3	1.9264	4.0033	5.41801	0.000163373		246	EFCAB2	2.67328	5.61996	6.62244	0.00373848		246	MTM1	4.03395	5.21684	5.91444	0.000945809
	247	MS4A4A; MS4A4E	2.408	4.0033	5.35781	0.00742247		247	MAGEB3	2.39987	5.61996	7.16924	0.00830923		247	EEF2K	3.63966	5.18651	5.6718	0.00398441
	248	FSD1L	2.2274	3.9431	5.41801	0.000263823		248	SCRN1	3.94916	5.58958	6.59206	2.31922e-08		248	DLG3	1.45586	5.18651	5.82345	0.0118202
	249	TNS4	0.511701	3.9431	5.35781	0.00742962		249	CA8	3.70614	5.58958	6.56168	5.78787e-08		249	REEP6	2.69941	5.18651	5.6718	0.0243465
	250	MAP1A	1.3846	3.913	5.53841	0.00610831		250	SIX4	3.67576	5.58958	6.62244	1.20689e-06		250	KLHL5	3.06338	5.18651	5.82345	0.0311057
	251	MYCBPAP	1.1137	3.913	5.29761	0.0103078		251	GBX2	1.48853	5.58958	6.13639	1.49643e-05		251	ENSSSCG00000027929	1.3952	5.18651	5.70213	0.0340614
	252	GSTA3; GSTA5; GSTA2; GSTA1	1.8662	3.8829	5.38791	0.00720709		252	ATG14	3.79727	5.58958	6.37941	0.000251639		252	SPTLC1	1.48619	5.18651	6.00543	0.0458714
	253	DCAF6	2.0167	3.8829	5.29761	0.0221786		253	CH242-228L8.2	2.58214	5.58958	6.28828	0.00157962		253	LOX	4.09461	5.15618	5.85378	9.87454e-05
	254	SDCBP2	2.3177	3.8528	5.56851	3.50309e-05		254	ENSSSCG00000022551	2.94668	5.58958	6.31866	0.00362215		254	TERF2	4.06428	5.15618	5.88411	0.00010455
	255	STK39	2.1973	3.8528	5.86951	0.0457199		255	ARID5A	1.97458	5.58958	6.74395	0.0143421		255	DYNLT3	4.30693	5.15618	5.73246	0.000278866
	256	RND3	2.6187	3.7926	5.29761	6.57842e-10		256	PTPRN	1.27588	5.58958	6.28828	0.0375501		256	KIF1A	4.33726	5.12585	5.61114	7.61071e-05
	257	TECTA	0.602001	3.7926	4.87621	0.00348901		257	KIAA0922	3.40235	5.5592	6.44017	3.66767e-06		257	PBX1	4.33726	5.12585	5.6718	7.7001e-05
	258	MOV10	2.6789	3.7625	5.53841	4.21165e-10		258	ENSSSCG00000022566	3.43273	5.5592	6.47055	0.00033802		258	IGFBP4	4.2766	5.12585	5.76279	7.97003e-05
	259	BTN1A1	1.2341	3.7625	5.53841	0.000697255		259	ATP10D	3.70614	5.5592	6.71357	0.000592061		259	MAP2	4.1856	5.12585	5.79312	9.046e-05
	260	SOAT2	0.511701	3.7625	5.02671	0.00538219		260	SPRY4	3.40235	5.5592	6.2579	0.00111666		260	MAP2K6	4.12494	5.12585	5.76279	9.94154e-05
	261	ENSSSCG00000024866	0.2408	3.7625	4.99661	0.0351643		261	MMP17	2.76441	5.5592	6.28828	0.00212174		261	ZSCAN10	4.33726	5.09552	5.64147	7.86674e-05
	262	SFRP1	0.662201	3.7023	5.02671	0.00436547		262	GATM	3.97954	5.5592	7.32114	0.00222045		262	YBX3	4.33726	5.09552	5.64147	7.8864e-05
	263	SCML4	2.0769	3.7023	5.65881	0.0157431		263	NOV	3.15933	5.5592	7.56416	0.0060436		263	PTPRR	3.97329	5.09552	5.9751	0.000121899
	264	ABI2	1.9565	3.6722	5.44811	0.000180011		264	NAP1L3	1.79231	5.5592	7.13887	0.010928		264	DLG2	3.97329	5.09552	5.79312	0.000128589
	265	TMEM184B	0.662201	3.6722	5.20731	0.00267798		265	NXN	2.3695	5.5592	6.40979	0.0131292		265	ARMCX3	3.91263	5.09552	5.82345	0.000250647
	266	KDM2B	1.9264	3.6421	5.41801	0.0126995		266	STARD5	2.30874	5.5592	6.31866	0.0145046		266	LSS	3.82164	5.09552	5.6718	0.00899665
	267	DCAF6	1.7759	3.6421	5.14711	0.0196065		267	LFNG	2.21761	5.5592	6.56168	0.0194641		267	SYT6	2.76007	5.09552	5.61114	0.0176433
	268	SCIN	2.4682	3.5819	5.35781	4.21165e-10		268	IMPA2	1.85307	5.5592	6.31866	0.0390367		268	SNCA	2.82073	5.09552	5.73246	0.0347477
	269	CTSL	2.2575	3.5819	5.71901	2.53819e-06		269	PCDH8	3.06819	5.52882	6.44017	2.81358e-07		269	ITGA6	1.33454	5.09552	5.6718	0.0386771
	270	SAL1	0.752501	3.5819	4.93641	0.00188478		270	PCLO	3.55424	5.52882	6.65282	6.13668e-06		270	FGF12	4.24627	5.06519	5.6718	8.9124e-05
	271	NUCB2	2.4983	3.5217	4.84611	3.95082e-10		271	KIAA1217	3.12895	5.52882	6.50093	0.000501007		271	SLC2A12	4.03395	5.06519	5.91444	0.000113383
	272	APOA4	0.812701	3.4916	5.05681	0.00180106		272	KCNN1	3.55424	5.52882	6.65282	0.000516957		272	SALL3	4.24627	5.06519	5.58081	0.000178207
	273	SRC	1.6856	3.4916	5.32771	0.0097762		273	ARHGAP9	2.9163	5.52882	6.28828	0.00299449		273	TFAP2C	4.12494	5.06519	5.85378	0.000498141
	274	PROC	1.3244	3.4314	4.96651	0.000695647		274	CHD3	2.43025	5.52882	6.50093	0.00410009		274	AHSA2	4.00362	5.03486	5.61114	0.000129155
	275	SYK	0.632101	3.4314	5.23741	0.00348901		275	RNF216	1.45815	5.52882	6.28828	0.0369151		275	RUNX1T1	3.85197	5.03486	5.76279	0.000269169
	276	MFGE8	1.9565	3.4013	5.08691	0.00016333		276	SLIT2	3.91878	5.49845	6.80471	2.06588e-08		276	ENSSSCG00000010914	3.91263	5.03486	5.55048	0.00199082
	277	ENSSSCG00000016299	0.632101	3.3411	4.87621	0.00313845		277	ZSCAN10	2.82517	5.49845	6.2579	4.75451e-07		277	TLL2	2.85106	5.03486	5.58081	0.0179909
	278	RP11-514O12.4; RNASET2	2.0468	3.2809	4.96651	3.82343e-09		278	DDB2	3.37198	5.49845	6.86546	0.00106185		278	RAB6B	2.45677	5.03486	5.58081	0.0388929
	279	GUSB	1.7759	3.2207	7.64541	0.000130111		279	ZNF529	3.70614	5.49845	7.41227	0.00117343		279	PIK3IP1	4.00362	5.00453	5.61114	0.000131887
	280	SGSH	0.3612	3.1906	4.84611	0.0147526		280	PHF12	2.03534	5.49845	6.31866	0.00487834		280	ITGA4	3.8823	5.00453	5.76279	0.000146291
	281	EFNA1	1.505	3.1605	4.87621	0.0134558		281	DEGS2	2.43025	5.49845	6.31866	0.00915073		281	LRCH2	3.73065	5.00453	5.76279	0.000179534
	282	KIF1C	0.662201	3.1605	4.96651	0.015701		282	EBPL	2.09609	5.49845	6.37941	0.0123253		282	ZNF462	4.00362	5.00453	5.58081	0.000241616
	283	STAT3	2.1973	3.0702	4.84611	3.95082e-10		283	GZMA	1.64042	5.49845	7.56416	0.0140445		283	ABI2	3.36668	5.00453	5.45948	0.00704626
	284	MARCKS	2.2274	3.01	3.6722	3.95082e-10		284	RCOR3	1.2455	5.49845	6.44017	0.0248516		284	CREB3L4	2.97239	5.00453	5.70213	0.009943
	285	STAT2	1.6856	3.01	4.75581	1.79265e-05		285	ENSSSCG00000005956	1.64042	5.49845	6.22752	0.0412524		285	EMP3	2.33545	5.00453	5.6718	0.0416115
	286	RAPGEF1	1.2341	3.01	5.14711	0.0224496		286	TDRKH	4.3137	5.46807	6.59206	1.14186e-10		286	TCF4	1.85016	5.00453	5.64147	0.0418505
	287	TAC4	0.4214	2.9799	5.02671	0.00952802		287	ACTA2	4.00992	5.46807	7.71605	9.01862e-08		287	SUSD4	3.94296	4.9742	5.76279	0.0001438
	288	SLC3A1	1.8662	2.9498	4.2441	2.50498e-07		288	C6orf141	2.85555	5.46807	6.31866	0.000138912		288	CAPNS2	3.76098	4.9742	5.61114	0.000186461
	289	KLF4	1.4147	2.9197	4.1237	0.00338309		289	FBXL17	2.46063	5.46807	6.5313	0.000244552		289	MAP9	3.66999	4.9742	5.88411	0.00020416
	290	ZC3HAV1	1.5351	2.9197	4.78591	0.0133836		290	TXNDC11	2.27836	5.46807	6.22752	0.00484695		290	ENSSSCG00000022287	4.21594	4.9742	5.48982	0.000235958
	291	RUNX1T1	1.5953	2.8896	4.51501	0.000372536		291	ENSSSCG00000029791	2.88592	5.43769	6.28828	4.12458e-07		291	CRMP1	3.76098	4.9742	5.52015	0.00432187
	292	BTN1A1	0.993301	2.8896	5.35781	0.00112271		292	HOMER1	3.37198	5.43769	6.80471	0.00077979		292	PRUNE2	4.12494	4.94387	5.61114	0.000121281
	293	BCL2L14	1.4448	2.8595	4.45481	0.00641882		293	SERPINI1	2.46063	5.43769	7.16924	0.00885114		293	C3orf14	4.00362	4.94387	5.58081	0.000140447
	294	STARD3NL	1.204	2.8595	5.17721	0.0141786		294	AXIN2	2.06571	5.43769	6.13639	0.0101009		294	RP1-4G17.5	3.97329	4.94387	5.45948	0.000146424
	295	PM20D1	1.3846	2.8595	7.49491	0.0142836		295	TGFB2	1.88345	5.43769	6.50093	0.0165118		295	GABRA5	3.85197	4.94387	5.73246	0.000161711
	296	FCGRT	1.0836	2.8294	4.66551	0.0233075		296	CH242-113D13.1	3.64538	5.40731	6.16677	9.50061e-05		296	ATP6V1G2	3.76098	4.94387	5.76279	0.000181557
	297	SIPA1L1	1.1739	2.7993	6.38121	0.0341023		297	IRF2BPL	2.09609	5.40731	6.22752	0.000859254		297	ELMO1	3.63966	4.94387	5.73246	0.000203983
	298	ASL	1.3545	2.7692	5.59861	0.00294574		298	LAMC3	2.52139	5.40731	6.22752	0.000950179		298	GDAP1L1	3.76098	4.94387	5.58081	0.00514176
	299	ITGAV	1.3244	2.7692	4.214	0.00436547		299	DDX4	3.00744	5.40731	6.34903	0.00144648		299	CHD1L	2.24445	4.94387	5.6718	0.0198658
	300	AICDA	1.2642	2.7692	4.69561	0.00723009		300	C1orf141	3.18971	5.40731	6.86546	0.00237718		300	TERB2	2.97239	4.94387	5.61114	0.0222353
	301	ATP2B4	1.2642	2.7692	4.78591	0.00889713		301	IFI27L1; IFI27	1.36702	5.40731	5.95412	0.00250698		301	ADGRA3	2.51743	4.94387	5.58081	0.0430046
	302	CTSB	1.505	2.7391	4.57521	7.59005e-05		302	MAEL	3.00744	5.40731	6.31866	0.00558577		302	BBS2	3.94296	4.91354	5.61114	0.000153181
	303	IGF2BP2	1.3244	2.7391	6.32101	0.0102721		303	TP53INP1	1.54929	5.37693	6.28828	0.0106879		303	CRYGB	3.97329	4.91354	5.48982	0.000267474
	304	TUBB4A	1.2943	2.709	5.50831	0.00294574		304	EFEMP1	3.73651	5.34656	6.59206	4.08222e-08		304	LSAMP	4.00362	4.88321	5.45948	0.000149967
	305	CD24	1.5953	2.6488	3.7926	7.02316e-08		305	NUAK1	3.25046	5.34656	6.56168	3.96938e-06		305	BCL11A	3.91263	4.88321	5.52015	0.000160574
	306	LAPTM4B	1.5652	2.6187	3.9431	2.02205e-06		306	STAT4	3.55424	5.34656	7.10849	0.000495067		306	KCNT2	3.85197	4.88321	5.55048	0.000176744
	307	RDH11	0.993301	2.6187	4.39461	0.0261086		307	FAM160A1	3.28084	5.34656	6.56168	0.000688789		307	EAF2	3.79131	4.88321	5.76279	0.000181155
	308	BTBD10	1.7759	2.5886	4.2441	5.25689e-10		308	ENSSSCG00000027222	1.54929	5.34656	6.01487	0.00945339		308	CERS6	3.79131	4.88321	5.64147	0.000181679
	309	BATF3	0.692301	2.5886	5.14711	0.00203209		309	PRDM1	2.43025	5.34656	6.74395	0.0134156		309	MX1	3.76098	4.88321	5.61114	0.000368251
	310	ENSSSCG00000022533	0.933101	2.5886	4.1839	0.0434268		310	HNRNPAB	2.06571	5.34656	6.04525	0.0152811		310	PFKM	3.27569	4.88321	5.48982	0.0285162
	311	PRTFDC1	0.4214	2.5585	4.54511	0.0090481		311	SIGIRR	1.45815	5.34656	6.22752	0.0277173		311	TTC21B	2.12313	4.88321	5.61114	0.0464974
	312	SUOX	1.7759	2.4983	3.9431	5.07566e-10		312	CTSO	0.182269	5.34656	6.01487	0.0410286		312	CYFIP2	3.85197	4.85288	5.52015	0.000181557
	313	ENSSSCG00000008863	1.204	2.4983	3.9431	0.0070875		313	RNF213	2.94668	5.31618	6.50093	0.000671572		313	BLVRA	3.66999	4.85288	5.45948	0.000216477
	314	YPEL5	1.1438	2.4983	7.73571	0.0257421		314	CPE	3.25046	5.31618	6.86546	0.00150946		314	LAMP5	3.579	4.85288	5.55048	0.000240504
	315	IGSF3	1.2943	2.4682	5.83941	0.00034287		315	LZTS1	1.57966	5.31618	6.01487	0.0133132		315	SETDB2	3.51833	4.85288	5.61114	0.000261755
	316	CKMT1B; CKMT1A	1.1438	2.4682	3.9732	0.00368613		316	ENSSSCG00000008058	1.85307	5.31618	6.31866	0.0214122		316	GABRA1	3.66999	4.85288	5.58081	0.000613494
	317	PSME2	1.1739	2.408	4.54511	0.000732448		317	TTC3	1.54929	5.31618	6.62244	0.0227468		317	ACAD11	3.79131	4.85288	5.70213	0.000746821
	318	IL6ST	1.2943	2.3478	3.5819	3.32628e-05		318	LPAR6	1.27588	5.31618	6.44017	0.0421885		318	SLC19A3	3.579	4.85288	6.18742	0.00539287
	319	CAMK2D	1.2642	2.3478	3.8829	0.000126664		319	DOPEY2	2.97706	5.2858	6.59206	0.00265813		319	ZNF699	3.70032	4.85288	5.42915	0.00772035
	320	MPDU1	0.903001	2.3478	4.0033	0.0127309		320	H1FX	1.45815	5.2858	5.92374	0.0262545		320	CBR3	3.94296	4.82254	5.36849	0.000172694
	321	DPPA4	0.933101	2.3478	4.48491	0.0169627		321	USP26	4.00992	5.25542	7.23	1.61081e-08		321	CASP9	3.79131	4.82254	5.64147	0.000195907
	322	ARL4A	0.842801	2.3177	3.8227	0.0232057		322	ASTN1	3.15933	5.25542	6.22752	2.80956e-07		322	ANKRD29	3.54867	4.82254	5.91444	0.000241616
	323	CDC14B	0.903001	2.3177	5.86951	0.0328067		323	CXCL13	3.8884	5.25542	7.04773	3.32604e-07		323	BICD1	3.66999	4.82254	5.55048	0.000614609
	324	AQP3	1.6254	2.2876	2.9799	3.95082e-10		324	KIF13A	2.03534	5.25542	6.37941	0.0137445		324	ACAN	2.60842	4.82254	5.55048	0.0280237
	325	GALNT7	1.0836	2.2876	3.8528	0.00215771		325	RP11-96O20.4; SQRDL	2.33912	5.25542	6.10601	0.0163468		325	SLITRK6	3.579	4.79221	6.06609	0.000232956
	326	HSD17B4	0.842801	2.2876	4.0334	0.0252416		326	KANSL1	1.03286	5.25542	5.83261	0.0421381		326	NPY5R	3.45767	4.79221	5.88411	0.000283905
	327	ARG2	1.204	2.2575	4.0033	0.000284767		327	EDA	2.43025	5.22504	6.16677	0.000293194		327	SPRY4	3.76098	4.79221	5.36849	0.00197135
	328	SLC9A8	0.752501	2.2575	4.81601	0.00164958		328	CCDC9	2.21761	5.22504	6.22752	0.0067531		328	GIPC2	3.60933	4.76188	5.58081	0.000241616
	329	DPPA2	1.5652	2.2274	2.8896	3.95082e-10		329	SH2D3C	2.27836	5.22504	6.31866	0.0122819		329	SCML1	3.51833	4.76188	5.58081	0.00026268
	330	TGIF1	1.0535	2.2274	3.7926	0.00269478		330	CALB2	2.9163	5.19466	6.2579	0.000810947		330	ELOVL4	3.579	4.76188	5.52015	0.000485906
	331	INTS2	1.1438	2.1672	3.4013	0.000827236		331	CXCL14	2.88592	5.19466	6.22752	0.00226058		331	MT3	4.00362	4.76188	5.21684	0.00175638
	332	ACADM	1.2642	2.1371	3.01	4.608e-05		332	ATP2A3	2.61252	5.19466	6.13639	0.00388147		332	ssc-mir-371	3.85197	4.73155	5.30783	0.000205808
	333	ENSSSCG00000017038	1.204	2.1371	3.1003	0.000284767		333	SOCS1	1.54929	5.19466	5.83261	0.00614028		333	SYT13	3.60933	4.73155	5.48982	0.000248688
	334	IL6R	0.692301	2.0769	4.87621	0.00185932		334	CD70	2.33912	5.19466	6.16677	0.00921943		334	DZIP1	3.579	4.73155	5.58081	0.00026132
	335	MDK	1.3545	2.0468	2.7391	1.21815e-07		335	KLRG2	2.18723	5.19466	6.34903	0.0158161		335	SLC17A7	3.579	4.73155	5.30783	0.000262222
	336	GALNT3	1.2943	2.0468	2.8896	2.53092e-07		336	PPP1R21	1.09361	5.19466	6.47055	0.0350165		336	GAP43	3.06338	4.73155	5.30783	0.0170137
	337	ATP2B1	0.903001	2.0468	4.0334	0.00918538		337	RAB25	3.46311	5.16429	6.50093	7.77108e-08		337	SNORND104	2.15346	4.73155	5.2775	0.0191098
	338	TCIRG1	0.752501	2.0468	3.9431	0.0216829		338	IL13RA2	3.52387	5.16429	6.62244	0.000643486		338	UNC13A	4.00362	4.70122	5.18651	0.000181557
	339	ACADSB	1.2341	2.0167	3.2809	3.38032e-05		339	OVOS2	2.33912	5.16429	6.37941	0.0220352		339	FAM162B	3.66999	4.70122	5.36849	0.000245296
	340	F2R	1.0836	2.0167	3.01	0.000433577		340	MUM1L1	1.42777	5.16429	7.38189	0.0283336		340	SYNE4	3.70032	4.70122	5.30783	0.000248225
	341	XKR8	0.752501	2.0167	3.7023	0.0158662		341	SOX15	3.82765	5.13391	6.86546	1.14186e-10		341	KIAA1841	3.30602	4.70122	5.42915	0.000338142
	342	SIDT2	0.812701	2.0167	3.4916	0.0183265		342	XK	3.70614	5.13391	6.65282	4.14762e-08		342	ACACA	2.33545	4.70122	5.42915	0.0128752
	343	GDPD1	0.722401	2.0167	4.0635	0.0290465		343	EAF2	2.97706	5.13391	6.2579	3.52931e-07		343	TAPBP	2.51743	4.70122	5.2775	0.0272119
	344	CTSC	1.0535	1.9866	3.4013	0.000140569		344	PYY	2.6429	5.13391	5.95412	0.000732702		344	PCSK1N	2.24445	4.67089	5.21684	0.0156041
	345	B4GALT1	0.993301	1.9866	3.01	0.00195083		345	CES1	2.67328	5.13391	6.28828	0.00129411		345	CH242-123K13.1	2.7904	4.67089	5.52015	0.0217408
	346	SYCP3	1.204	1.9264	2.709	1.03808e-06		346	KDM7A	3.46311	5.13391	7.10849	0.00164081		346	ENSSSCG00000023421	2.69941	4.67089	5.48982	0.0284941
	347	CEPT1	1.0234	1.9264	3.0702	0.000249985		347	BRPF1	3.43273	5.13391	6.62244	0.00206888		347	NPAS1	3.73065	4.64056	5.24717	0.000245698
	348	SFT2D2	0.752501	1.9264	3.612	0.0214306		348	DLL1	0.212647	5.13391	6.71357	0.0123981		348	PEX2	3.36668	4.64056	5.52015	0.00138452
	349	TSPAN13	1.0535	1.8361	3.3411	4.07193e-05		349	NETO2	1.18475	5.13391	6.5313	0.0475799		349	E2F7	3.488	4.64056	5.39882	0.0111925
	350	TRAFD1	1.0234	1.8361	2.709	0.000262599		350	ENSSSCG00000003244	3.03782	5.10353	7.10849	0.00350216		350	MEIS3	3.06338	4.64056	5.24717	0.0285953
	351	SERPINE2	0.602001	1.806	2.9799	0.0266957		351	HOMER2	1.36702	5.10353	5.92374	0.0183205		351	CRYL1	3.00272	4.64056	5.33816	0.0383386
	352	NOCT	0.632101	1.806	3.1906	0.0323114		352	ANO5	2.94668	5.10353	6.86546	0.0200659		352	LRIG1	3.54867	4.61023	5.36849	0.000289693
	353	KPNA3	0.963201	1.7759	2.5585	0.000669172		353	IL4R	2.09609	5.10353	6.37941	0.0231037		353	NEFL	3.39701	4.61023	5.58081	0.000330568
	354	SLC29A1	0.993301	1.7458	2.5585	0.000231443		354	OGFOD3	1.9442	5.10353	6.22752	0.0279094		354	HYAL3	3.33635	4.61023	5.45948	0.000637171
	355	ETHE1	0.963201	1.7458	2.6187	0.000244383		355	NELL2	3.40235	5.07315	6.44017	1.08223e-07		355	THBS1	3.33635	4.61023	5.61114	0.0011784
	356	CD63	1.0836	1.7157	2.3779	1.78588e-06		356	CH242-71D22.2	2.55177	5.07315	6.01487	1.47864e-06		356	DPEP1	3.00272	4.61023	5.33816	0.0164782
	357	BAD	1.0535	1.6856	2.2575	3.11739e-06		357	CCK	2.94668	5.07315	6.19714	0.00232388		357	MNS1	3.1847	4.61023	5.24717	0.0171727
	358	CNDP2	0.963201	1.6856	2.4983	0.000395873		358	IGF2R	1.6708	5.07315	5.92374	0.00323817		358	HELQ	2.66908	4.61023	5.42915	0.0344153
	359	ETNPPL	0.842801	1.6856	2.5284	0.00233566		359	HHAT	2.55177	5.07315	7.23	0.00536349		359	SCRN2	2.21412	4.61023	5.2775	0.0364005
	360	PCSK7	0.602001	1.6856	3.311	0.0353063		360	IL17RC	2.18723	5.07315	5.89336	0.00559431		360	ENSSSCG00000003688	3.63966	4.5799	5.12585	0.000289693
	361	ENSSSCG00000012178	0.722401	1.6555	4.69561	0.0221786		361	SQRDL	2.30874	5.07315	6.07563	0.0193918		361	C5orf49	3.579	4.5799	5.15618	0.000299942
	362	MKRN1	0.903001	1.6254	2.3478	9.31969e-05		362	MIB1	1.97458	5.07315	6.62244	0.02343		362	KHK	3.51833	4.5799	5.18651	0.000309315
	363	PSAP	0.842801	1.6254	2.408	0.00114949		363	CTB-16J4.1	1.9442	5.07315	6.28828	0.0287924		363	CCDC18	3.39701	4.5799	5.30783	0.000344281
	364	SPINT2	0.602001	1.6254	3.0702	0.0290465		364	RB1	1.36702	5.07315	6.50093	0.0361513		364	FAM105A	3.36668	4.5799	5.45948	0.000356135
	365	STT3A	0.993301	1.5953	2.6789	2.28498e-07		365	MAP1A	1.3974	5.07315	6.10601	0.0449186		365	STAT4	3.33635	4.5799	5.52015	0.000368251
	366	KPNA3	0.812701	1.5953	2.4381	0.00114949		366	ACADL	3.82765	5.04277	6.5313	1.14186e-10		366	GABBR1	3.60933	4.5799	5.21684	0.00052906
	367	ASUN	0.632101	1.5953	2.6789	0.0267736		367	PLOD2	3.64538	5.04277	6.77433	9.34757e-06		367	ENSSSCG00000005376	3.30602	4.5799	5.36849	0.00159577
	368	SGK3; C8orf44-SGK3	0.632101	1.5351	2.5886	0.0116143		368	S100A9	1.9442	5.04277	5.92374	0.00423825		368	ASXL2	3.42734	4.5799	5.33816	0.00343648
	369	NRBF2	0.632101	1.5351	2.4381	0.015931		369	PHF14	1.3974	5.04277	5.95412	0.0359019		369	FHL1	3.27569	4.5799	5.30783	0.00808801
	370	SAT1	0.692301	1.505	2.4983	0.00461061		370	DOK5	3.46311	5.0124	6.31866	9.04284e-08		370	HELLS	3.51833	4.54957	5.85378	1.42846e-10
	371	RIMKLB	0.632101	1.505	2.4983	0.00783591		371	PRUNE2	2.61252	5.0124	6.19714	7.11442e-07		371	RIC8B	3.579	4.54957	5.39882	0.000293159
	372	WWTR1	0.692301	1.505	2.3177	0.00803759		372	WNT16	3.09857	5.0124	6.16677	1.50761e-06		372	APBA1	3.488	4.54957	5.18651	0.00033176
	373	CRLF3	0.481601	1.505	2.8294	0.0384386		373	ENSSSCG00000009812	1.12399	5.0124	5.61996	0.000755182		373	RFX3	3.42734	4.54957	5.18651	0.000350347
	374	MAP3K1	0.511701	1.505	2.6789	0.0486714		374	SFRP1	2.61252	5.0124	6.16677	0.00455113		374	TESC	3.36668	4.54957	5.18651	0.000368614
	375	PDIA3	0.752501	1.4749	2.2876	0.000149712		375	YY2	1.42777	5.0124	6.28828	0.0345897		375	DOK2	3.579	4.54957	5.18651	0.000546681
	376	CIDEB	0.602001	1.4749	4.54511	0.00294574		376	EFCAB7	1.54929	5.0124	6.5313	0.037299		376	HEY1	3.27569	4.54957	5.45948	0.00111765
	377	ME2	0.632101	1.4749	2.5284	0.00817237		377	DIXDC1	3.64538	4.98202	6.56168	1.72196e-06		377	FAM160A1	3.54867	4.51924	5.24717	0.000325289
	378	FOLH1B	0.571901	1.4749	2.3779	0.0117851		378	ENSSSCG00000011305	2.9163	4.98202	6.04525	0.000429604		378	TTC8	3.45767	4.51924	5.18651	0.000348486
	379	YWHAZ	0.933101	1.4147	1.9565	3.58723e-08		379	SHROOM2	2.97706	4.98202	6.22752	0.00106629		379	CEP19	3.36668	4.51924	5.36849	0.000363208
	380	PRRC2C	0.782601	1.4147	2.0167	6.79365e-05		380	NR4A2	3.03782	4.98202	6.28828	0.00181066		380	PTPRN	3.24536	4.51924	5.33816	0.000394237
	381	YAP1	0.632101	1.4147	2.3779	0.00630596		381	EPHB2	2.06571	4.98202	6.13639	0.0165242		381	NFXL1	3.12404	4.51924	5.24717	0.00373538
	382	ITPK1	0.571901	1.4147	2.4381	0.0156063		382	FAM214B	1.97458	4.98202	6.28828	0.0248802		382	CLDN5	2.94206	4.51924	5.18651	0.0161086
	383	PNP	0.692301	1.3846	2.0468	0.000565136		383	SYCP1	1.85307	4.98202	6.22752	0.0481152		383	RESP18	3.579	4.48891	5.12585	0.000329708
	384	HEXB	0.632101	1.3846	2.1371	0.00228133		384	BRINP1	3.31122	4.95164	6.34903	2.60519e-07		384	SscS49954376_XIST	3.30602	4.48891	5.76279	0.000368393
	385	PRR13	0.812701	1.3545	1.8662	1.54407e-05		385	SHF	2.70366	4.95164	6.2579	6.96106e-07		385	MRNIP	3.06338	4.48891	5.21684	0.000489822
	386	CALR	0.692301	1.3545	1.9866	0.000445709		386	VSIG1	3.00744	4.95164	6.37941	1.10528e-05		386	CH242-305A15.4	3.33635	4.48891	5.42915	0.000987773
	387	RTN3	0.571901	1.3545	2.1973	0.0111062		387	TRAF5	3.09857	4.95164	6.13639	0.00196607		387	ITGB4	3.06338	4.48891	5.09552	0.0110337
	388	TSPAN3	0.511701	1.3545	2.6187	0.0237489		388	ADGRG2	1.79231	4.95164	5.83261	0.040653		388	TAP2	3.42734	4.45858	5.06519	0.000376943
	389	MESDC2	0.632101	1.3244	2.1371	0.00143827		389	DDX4	2.58214	4.92126	6.13639	8.14978e-07		389	RASGRP2	3.36668	4.45858	5.12585	0.000400971
	390	TMEM59	0.632101	1.3244	2.1973	0.00327882		390	SLA-8	3.18971	4.92126	6.31866	0.000296357		390	HERC5	3.09371	4.45858	5.33816	0.000485906
	391	B3GNT3	0.481601	1.3244	2.4682	0.0320406		391	PRLHR	0.33416	4.92126	5.77185	0.00414538		391	MYO1G	3.00272	4.45858	5.24717	0.000507786
	392	SMC3	0.752501	1.2943	1.8662	0.00015675		392	CASP9	2.67328	4.92126	6.28828	0.00631972		392	SLC2A6	3.39701	4.42825	5.18651	0.000391439
	393	MPZL2	0.481601	1.2943	2.1973	0.0248511		393	ENSSSCG00000002344	2.39987	4.92126	6.80471	0.00748718		393	ZNF454	3.33635	4.42825	5.39882	0.000398917
	394	KHDC1L; KHDC1; RP11-257K9.8	0.662201	1.2642	1.8361	0.00106101		394	ADAMTS6	0.212647	4.92126	6.10601	0.0141887		394	PCDH9	3.33635	4.42825	5.33816	0.000411068
	395	GALT	0.511701	1.2642	2.3779	0.0168526		395	CD247	1.88345	4.92126	5.95412	0.0258577		395	DYDC1	3.15437	4.42825	5.15618	0.000481296
	396	PHACTR4	0.511701	1.2642	2.0769	0.0192045		396	RNF122	1.21513	4.92126	5.77185	0.0259842		396	RP11-722G7.1; TMSB15B; TMSB15A	3.15437	4.42825	5.09552	0.000485906
	397	ORMDL1	0.4214	1.2642	2.4381	0.0485635		397	DKK3	1.00248	4.92126	5.9845	0.0495339		397	ENSSSCG00000022470	3.12404	4.42825	5.09552	0.000507786
	398	PLIN2	0.632101	1.2341	1.6856	4.608e-05		398	CDH7	3.49349	4.89088	6.56168	8.20748e-08		398	CCDC153	2.82073	4.42825	5.18651	0.000607572
	399	VPS26A	0.692301	1.204	1.6856	5.07019e-05		399	PANK1	3.46311	4.89088	7.13887	0.00146689		399	ENSSSCG00000024308	3.54867	4.42825	4.94387	0.0030445
	400	ITGB1	0.481601	1.204	2.1371	0.0238113		400	NUP62CL	2.52139	4.89088	6.16677	0.0236755		400	CRHR1; CRHR1	3.06338	4.42825	5.06519	0.0259448
	401	ENSSSCG00000028737	0.451501	1.204	2.0167	0.0268538		401	CCDC6	1.9442	4.89088	6.28828	0.0370616		401	ADORA2A	2.7904	4.42825	5.15618	0.0293385
	402	TECR	0.4214	1.204	2.1371	0.042684		402	ANKRD34B	2.27836	4.86051	6.16677	0.000369716		402	ENSSSCG00000015700	3.30602	4.39792	5.24717	0.000431621
	403	TMED10	0.451501	1.1739	1.9565	0.0156993		403	TPD52	2.97706	4.86051	6.68319	0.0113905		403	STOM	3.30602	4.39792	5.00453	0.000454327
	404	SPCS3	0.481601	1.1739	1.8963	0.0172886		404	SLCO3A1	2.88592	4.86051	6.47055	0.0137857		404	IGSF8	3.1847	4.39792	5.06519	0.000477917
	405	PDIA4	0.4214	1.1739	2.0167	0.0240025		405	FYN	2.33912	4.86051	6.2579	0.0138333		405	RGMA	3.1847	4.39792	5.06519	0.000478529
	406	G3BP2	0.571901	1.1438	1.7458	0.00316882		406	MAEL	1.82269	4.86051	5.74147	0.0184548		406	FAM111B	3.12404	4.39792	5.42915	0.000481296
	407	VMP1	0.451501	1.1438	1.9866	0.0147614		407	CPT1C	1.97458	4.86051	6.07563	0.0230432		407	CLEC11A	3.15437	4.39792	5.12585	0.000481296
	408	DCK	0.451501	1.1438	1.8361	0.0168107		408	EFCAB11	1.88345	4.86051	6.16677	0.0263985		408	P2RY1	3.27569	4.36759	5.58081	0.000435227
	409	SLC39A1	0.481601	1.1438	1.7458	0.018404		409	SCG5	3.00744	4.83013	6.22752	2.84913e-07		409	RFX3	3.27569	4.36759	4.9742	0.000455444
	410	GTF2I	0.451501	1.1438	1.8662	0.022953		410	EGR2	3.40235	4.83013	6.65282	4.54146e-06		410	DAB1	3.1847	4.36759	5.33816	0.000474081
	411	ENSSSCG00000009239	0.4214	1.1438	1.8963	0.0290465		411	SLITRK4	3.31122	4.83013	6.22752	1.51639e-05		411	UNC13A	3.15437	4.36759	5.06519	0.000492627
	412	IER3IP1; RP11-49K24.6	0.3913	1.1438	1.9866	0.0466501		412	FZD5	2.9163	4.83013	6.59206	0.00277828		412	ELMOD1	3.12404	4.36759	5.21684	0.000503031
	413	RPN2	0.451501	1.1137	1.806	0.0104251		413	LARP6	2.97706	4.83013	5.95412	0.00390373		413	ACTG2	2.94206	4.36759	5.09552	0.000588393
	414	CD9	0.4214	1.0535	1.7759	0.0206075		414	LNX2	2.27836	4.83013	5.9845	0.00596811		414	PNPLA4	2.82073	4.36759	5.12585	0.000613639
	415	RPN2	0.3913	1.0535	1.7458	0.0247586		415	PIK3R2; AC007192.4	2.33912	4.83013	6.13639	0.0107877		415	ACYP2	2.85106	4.36759	5.09552	0.0307045
	416	PDIA6	0.3612	1.0535	1.8361	0.0432666		416	DDI2	2.09609	4.83013	5.9845	0.0124011		416	GABRA2	3.21503	4.33726	5.58081	0.000454327
	417	DARS	0.481601	1.0234	1.5652	0.00394138		417	RGMB	2.39987	4.83013	6.50093	0.0125977		417	SGSH	3.12404	4.33726	4.94387	0.000523947
	418	SFT2D1	0.451501	1.0234	1.6555	0.00986805		418	ARX	2.27836	4.83013	6.37941	0.0127089		418	XKR5	3.03305	4.33726	5.36849	0.000529309
	419	PAIP2	0.4214	1.0234	1.5953	0.0154114		419	WNT2B	1.45815	4.83013	6.40979	0.0396214		419	ADAD1	3.03305	4.33726	5.36849	0.000539781
	420	PCNA	0.511701	0.993301	1.4448	0.000336673		420	RBM46	3.40235	4.79975	6.59206	1.08562e-07		420	GMPR	3.03305	4.33726	5.12585	0.000546681
	421	SOAT1	0.3913	0.993301	1.6856	0.0152942		421	SLC22A17; SLC22A17	3.12895	4.79975	6.56168	1.24023e-06		421	PSMA8	3.00272	4.33726	5.21684	0.000546681
	422	SLC3A2	0.3612	0.993301	1.6856	0.0295666		422	CH242-432I23.1	2.97706	4.79975	6.10601	1.62462e-05		422	FIGN	3.00272	4.33726	5.12585	0.000568548
	423	SPCS1	0.3612	0.993301	1.7458	0.0410223		423	ENSSSCG00000011069	2.3695	4.79975	6.16677	0.000145162		423	C11orf97	2.91173	4.33726	4.9742	0.000606008
	424	RPIA	0.4214	0.933101	1.4147	0.00720709		424	MAP4K1	2.18723	4.79975	5.89336	0.00176293		424	SPACA1	2.91173	4.33726	5.24717	0.000619494
	425	PRDX2	0.3612	0.933101	1.505	0.0232057		425	FMNL2	2.70366	4.79975	6.07563	0.00251378		425	ATP10D	2.7904	4.33726	5.12585	0.000649941
	426	IDH1	0.4214	0.903001	1.3846	0.00366439		426	CCNJL	2.70366	4.79975	6.40979	0.00759373		426	C15orf48	3.00272	4.33726	4.9742	0.00130697
	427	HDAC2	0.3612	0.903001	1.3846	0.0133354		427	TTC39C	2.58214	4.79975	6.37941	0.00974986		427	GNMT	3.1847	4.33726	5.00453	0.00403709
	428	COX4I1	0.451501	0.872901	1.2943	0.00122715		428	SHAS2	2.30874	4.79975	6.07563	0.014358		428	DRAXIN	3.21503	4.30693	5.30783	0.000475627
	429	SUB1	0.3913	0.842801	1.2642	0.00319548		429	STAP1	0.33416	4.79975	6.07563	0.0496401		429	JAZF1	2.82073	4.30693	4.9742	0.0120893
	430	NDUFA4	0.3913	0.842801	1.2943	0.00521769		430	NWD2	2.94668	4.76937	6.22752	0.00390573		430	RGS2	3.24536	4.2766	5.48982	0.000457016
	431	2015-09-01	0.301	0.812701	1.3545	0.030655		431	ENSSSCG00000027663	2.12647	4.76937	6.13639	0.00881861		431	BBS9	3.24536	4.2766	5.33816	0.000479641
	432	HENMT1	0.3311	0.692301	1.0535	0.00316784		432	CHRNA5	0.303782	4.76937	5.92374	0.0169923		432	PCYT1B	2.88139	4.2766	5.00453	0.000633626
	433	DLD	0.2408	0.662201	1.1137	0.0314503		433	FAM149B1	2.12647	4.76937	6.04525	0.0172029		433	MACROD1	3.1847	4.2766	4.88321	0.00127137
	434	AXIN2	0.301	0.541801	4.42471	0.0235616		434	ENSSSCG00000012566	2.49101	4.76937	6.22752	0.0241207		434	MMS19	3.06338	4.2766	5.12585	0.00745043
	435	LPCAT1	0.2709	0.511701	4.214	0.0310875		435	CDH6	1.85307	4.76937	5.86298	0.0354002		435	TTYH1	2.21412	4.2766	4.88321	0.0279555
	436	TM4SF5	0.2709	0.481601	4.66551	0.0281771		436	SLC6A6	2.82517	4.73899	5.80223	1.10528e-05		436	MPP6	2.63875	4.2766	5.24717	0.0451801
	437	ENSSSCG00000030651	0.2408	0.481601	4.27421	0.0416018		437	CH25H	2.82517	4.73899	6.10601	3.71605e-05		437	NUP62CL	3.06338	4.24627	5.24717	0.000554704
	438	TREML-2	0.2107	0.451501	4.66551	0.0432666		438	ART3	3.25046	4.73899	6.86546	0.000202384		438	PADI2	3.06338	4.24627	5.12585	0.000557885
	439	C10orf67	0.2107	0.3913	4.99661	0.0458511		439	ROR1	2.27836	4.73899	6.10601	0.000732702		439	ASTN1	2.97239	4.24627	5.09552	0.000607572
	440	KIAA1217	0.2408	0.3612	4.84611	0.0380403		440	ZNF280D	2.73403	4.73899	5.95412	0.00242113		440	ENSSSCG00000021132	2.82073	4.24627	5.06519	0.000672456
								441	TLR2	2.88592	4.73899	6.2579	0.00370635		441	FGF14	2.82073	4.24627	5.33816	0.00119409
TE > ICM	1	GATA2	8.87951	8.36781	4.72571	3.95082e-10		442	TEX14	2.85555	4.73899	6.56168	0.0121533		442	RP11-382A20.3	2.88139	4.24627	5.03486	0.00128931
No.of Genes = 268	2	GATA3	8.57851	8.06681	5.02671	3.95082e-10		443	TMEM38A	2.3695	4.73899	5.80223	0.0202187		443	STK31	3.06338	4.21594	5.24717	0.000571564
	3	ANXA6	8.57851	8.06681	3.01	1.444e-07		444	GRAMD1B	1.9442	4.73899	6.22752	0.027852		444	GLI2	2.97239	4.21594	5.03486	0.000599877
	4	EGLN3	8.63871	8.00661	6.86281	3.95082e-10		445	RHOBTB3	1.61004	4.70861	6.31866	0.035809		445	ENSSSCG00000014037	2.94206	4.21594	5.06519	0.000619494
	5	RGN	8.27751	7.73571	6.80261	3.95082e-10		446	STX11	1.76193	4.70861	6.07563	0.0450145		446	TMEM88	3.36668	4.21594	4.73155	0.00254452
	6	KYAT1	8.15711	7.67551	1.8662	0.00120394		447	GNA12	1.30626	4.70861	5.83261	0.0489723		447	NOV	2.69941	4.21594	5.30783	0.0122869
	7	LGALS3	8.03671	7.43471	5.35781	2.9601e-09		448	FNDC7	3.22008	4.67824	6.34903	2.00588e-07		448	KMT2A	2.15346	4.21594	5.15618	0.038901
	8	MYC	8.06681	7.40461	6.44141	2.53074e-08		449	NKX3-1	2.97706	4.67824	6.01487	2.35985e-06		449	PLEKHH2	3.06338	4.1856	5.12585	0.000583286
	9	SLC30A2	7.88621	7.40461	2.709	4.37728e-07		450	BRINP2	2.58214	4.67824	6.04525	7.54156e-06		450	MGAT5B	2.91173	4.1856	4.79221	0.000657227
	10	MEP1B	7.88621	7.25411	3.2809	0.00104236		451	FADS2	1.88345	4.67824	5.61996	2.18656e-05		451	SYT5	2.88139	4.1856	4.91354	0.00069172
	11	HPCAL4	7.82601	7.19391	3.6722	2.12765e-05		452	RND1	2.6429	4.67824	6.5313	0.00728675		452	ENSSSCG00000022423	2.7904	4.1856	5.03486	0.000725371
	12	MCOLN2	7.73571	7.19391	1.5351	0.017372		453	TMEM110; TMEM110-MUSTN1	1.85307	4.67824	6.01487	0.0316868		453	DOPEY2	3.03305	4.1856	5.00453	0.00111247
	13	VNN1	7.88621	7.19391	2.4682	0.0320406		454	CLIP3	2.85555	4.64786	6.19714	8.14978e-07		454	PPP1R3B	3.00272	4.1856	5.24717	0.0011556
	14	NTRK3	7.97651	7.13371	5.50831	5.20976e-08		455	LOX	3.00744	4.64786	6.19714	2.47085e-06		455	MED24	2.7904	4.1856	4.91354	0.00237429
	15	C2CD2	7.58521	7.13371	1.6254	0.00288729		456	ACSBG1	2.49101	4.64786	6.13639	1.0025e-05		456	SCIN	2.91173	4.1856	5.09552	0.0025771
	16	SH3BP5	7.70561	7.10361	5.14711	1.16122e-07		457	MST1	2.30874	4.64786	6.07563	0.0206264		457	TGFBI	2.57809	4.1856	4.91354	0.0056111
	17	SLC26A4	8.06681	7.10361	5.38791	2.57044e-07		458	SPIN1	1.42777	4.64786	6.07563	0.031962		458	ARMCX2	2.27479	4.1856	5.24717	0.025483
	18	DIRC2	7.64541	7.01331	1.505	0.0173978		459	IL12RB2	1.36702	4.64786	5.74147	0.0350165		459	TBC1D13	2.45677	4.1856	5.00453	0.0329152
	19	PTK2B	7.55511	6.95311	2.9498	4.49978e-05		460	ERBB2	3.06819	4.61748	7.23	1.14186e-10		460	CCDC191	2.36578	4.1856	4.94387	0.0356779
	20	UTRN	7.61531	6.95311	2.5886	0.000703722		461	DLG2	3.00744	4.61748	5.89336	3.72622e-07		461	SLC25A12	3.03305	4.15527	5.06519	0.000608001
	21	AFAP1L2	7.40461	6.89291	2.4381	8.4177e-05		462	FBLN5	3.00744	4.61748	5.80223	4.15875e-07		462	SOSTDC1	2.85106	4.15527	5.00453	0.000700647
	22	ZFP36L1	7.25411	6.83271	2.1371	3.03013e-05		463	DIO2	2.58214	4.61748	6.04525	3.86273e-06		463	CRABP1	2.82073	4.15527	4.88321	0.000719412
	23	TUFT1	7.61531	6.83271	1.4147	0.0144185		464	SPIC	1.54929	4.61748	5.80223	0.000537727		464	ENSSSCG00000011069	2.76007	4.15527	4.94387	0.000759311
	24	ARPP21	7.43471	6.77251	5.65881	4.14467e-07		465	QPCT	2.73403	4.61748	5.83261	0.00656769		465	MOXD1	2.72974	4.15527	4.91354	0.000776809
	25	GRAMD1C	7.58521	6.77251	1.7157	0.004462		466	PRKAA2	2.6429	4.61748	6.83509	0.0138667		466	FAM161A	2.72974	4.15527	5.09552	0.0040068
	26	ENSSSCG00000017090	7.28421	6.74241	2.9799	1.32541e-06		467	RNF128	3.09857	4.5871	6.37941	2.67408e-06		467	DYNC1I1	2.69941	4.15527	4.94387	0.00484428
	27	TEAD1	7.43471	6.74241	3.7324	2.60552e-05		468	ACOX2	2.39987	4.5871	5.92374	5.11282e-05		468	ZNF423	2.82073	4.12494	4.88321	0.000730186
	28	NUAK2	7.49491	6.71231	4.81601	0.000332295		469	STAT1	1.85307	4.5871	5.77185	0.00033802		469	PDE3B	2.76007	4.12494	4.76188	0.000769214
	29	SPAG1	7.46481	6.68221	2.8896	0.00233566		470	SESN3	2.33912	4.5871	6.65282	0.022828		470	ADAMTS10	2.57809	4.12494	4.79221	0.000821511
	30	IL-6	7.40461	6.56181	5.56851	1.67699e-09		471	UNC5C	2.94668	4.55672	6.44017	3.28662e-07		471	TAC3	2.76007	4.12494	4.9742	0.00136156
	31	TNC	7.31431	6.56181	4.0033	0.000284767		472	GRB14	2.52139	4.55672	5.83261	1.28695e-06		472	GCNT2	2.72974	4.12494	5.15618	0.00149483
	32	TJP3	7.28421	6.56181	2.408	0.00515991		473	ZNF182	2.88592	4.55672	6.01487	3.66767e-06		473	ENSSSCG00000023244	2.60842	4.12494	4.70122	0.0260312
	33	TARBP1	7.34441	6.53171	4.1538	0.00176804		474	LRIG3	2.6429	4.55672	5.9845	0.0106635		474	ENSSSCG00000026180	2.69941	4.09461	4.9742	0.000775599
	34	PTGS2	7.97651	6.50161	5.44811	3.95082e-10		475	SLC30A10	2.9163	4.52635	6.22752	1.61961e-06		475	ERICH5	2.66908	4.09461	5.06519	0.000783163
	35	GRK5	7.25411	6.50161	5.17721	7.90398e-06		476	INO80B; INO80B-WBP1	2.49101	4.52635	5.61996	2.35924e-06		476	RIPPLY3	2.51743	4.09461	4.82254	0.000925362
	36	ACOT4	7.13371	6.47151	2.5585	2.79962e-05		477	ARHGAP27	2.82517	4.52635	5.92374	4.31918e-05		477	KIAA1841	2.76007	4.09461	5.00453	0.0015986
	37	C4orf19	7.25411	6.41131	3.2207	0.00103306		478	TMEM44	1.3974	4.52635	6.37941	0.0313697		478	FGR	2.76007	4.09461	4.73155	0.0054612
	38	MTUS2	7.04341	6.38121	2.9197	0.00021665		479	TRAK1	2.76441	4.49597	5.89336	1.67795e-05		479	DND1	2.76007	4.09461	4.9742	0.0137396
	39	RAB25	7.04341	6.38121	1.8963	0.00720709		480	ETV6	2.58214	4.49597	6.10601	0.00274603		480	TM7SF3	2.18379	4.09461	5.09552	0.0488304
	40	TRIM74; TRIM50; TRIM73	7.01331	6.32101	3.4916	0.000551981		481	ADPRH	2.43025	4.49597	6.04525	0.00830923		481	MID2	3.03305	4.06428	5.06519	0.00062369
	41	ECM1	7.13371	6.32101	1.6254	0.0410446		482	SORT1	1.73155	4.49597	5.9845	0.0240957		482	ABHD3	2.91173	4.06428	5.45948	0.000661181
	42	SMPD3	7.01331	6.29091	2.0769	0.00122715		483	CHGB	1.70118	4.49597	5.83261	0.0395892		483	RAB38	2.88139	4.06428	5.09552	0.000716572
	43	RAB3IL1	7.04341	6.26081	5.08691	2.09451e-05		484	ANTXR1	2.61252	4.46559	6.07563	0.00181712		484	ANO5	2.7904	4.06428	4.91354	0.00076052
	44	GRHL2	7.49491	6.26081	4.84611	2.46815e-05		485	ACYP2	1.76193	4.46559	5.80223	0.0282322		485	ENSSSCG00000005195	2.7904	4.06428	4.82254	0.000777722
	45	NINL	7.22401	6.26081	2.6789	0.0023894		486	PRSS23	1.76193	4.46559	5.80223	0.0298788		486	PBLD	2.60842	4.06428	5.00453	0.000868764
	46	FAXDC2	7.10361	6.20061	3.7625	0.000340451		487	NFIB	2.18723	4.43521	6.31866	6.04972e-05		487	TRIM46	2.60842	4.06428	4.70122	0.000878156
	47	RARB	6.77251	6.11031	1.7458	0.0175742		488	TMEM185A	2.6429	4.43521	5.61996	6.08082e-05		488	KLHL23	2.66908	4.06428	5.09552	0.00162716
	48	UNC45B	6.89291	6.11031	1.8963	0.0293909		489	MMP3	1.2455	4.43521	5.68072	0.000289423		489	DPF3	2.51743	4.06428	4.76188	0.00502771
	49	DAB2	7.46481	6.08021	5.05681	3.95082e-10		490	ENSSSCG00000009239	2.52139	4.43521	6.04525	0.00356639		490	ZNF212	2.4871	4.06428	4.82254	0.00563067
	50	BEX1	6.62201	6.08021	2.2575	3.38032e-05		491	PCMTD1	2.18723	4.43521	6.22752	0.0168159		491	TBC1D5	2.33545	4.06428	4.82254	0.0377933
	51	EXT1	6.86281	6.02001	4.27421	0.00100241		492	SLC38A1	1.9442	4.43521	6.13639	0.0239895		492	NOL8	2.27479	4.06428	4.79221	0.0480618
	52	RASGRP1	6.95311	6.02001	4.0936	0.00165862		493	CYP39A1	2.52139	4.40483	6.10601	1.2297e-06		493	LARP6	2.66908	4.03395	4.88321	0.000845569
	53	LARGE2	6.74241	6.02001	3.9732	0.00531318		494	TMTC2	2.46063	4.40483	5.80223	1.6258e-06		494	EPS8	2.66908	4.03395	5.03486	0.000861038
	54	AMOTL2	6.77251	6.02001	1.9866	0.00684703		495	PACSIN1	2.55177	4.40483	6.01487	2.91775e-06		495	ENSSSCG00000028381	2.39611	4.03395	4.73155	0.00102453
	55	ENSSSCG00000023253	6.68221	6.02001	1.2642	0.0348168		496	TNN	2.6429	4.40483	6.28828	0.00911842		496	CHN1	2.30512	4.03395	4.88321	0.00183198
	56	ALDH3B2	6.80261	5.98991	4.1237	1.66646e-06		497	KANSL1L	1.2455	4.40483	5.52882	0.0374834		497	CRISPLD1	2.88139	4.03395	5.21684	0.00213725
	57	FAAH	6.98321	5.98991	2.3478	0.0096581		498	PBX1	2.67328	4.37445	5.89336	7.51724e-07		498	ZRANB3	2.63875	4.03395	5.15618	0.00701818
	58	KRT18	6.86281	5.89961	5.05681	3.95082e-10		499	B3GNT3	2.18723	4.37445	5.5592	0.0259428		499	HPS3	2.94206	4.00362	5.15618	0.000695564
	59	IL1B2	6.95311	5.89961	4.0635	1.78588e-06		500	CITED1	2.3695	4.34408	6.28828	2.71536e-07		500	SYT10	2.88139	4.00362	5.39882	0.000712318
	60	ENSSSCG00000028279	6.74241	5.86951	3.8829	0.00233222		501	SLAIN1	2.76441	4.34408	5.5592	6.02111e-07		501	CMTM5	2.7904	4.00362	4.82254	0.000808475
	61	ENSSSCG00000023631	6.62201	5.86951	3.4013	0.0027364		502	ENSSSCG00000022013	0.546807	4.34408	5.40731	0.00138809		502	CACNB2	2.7904	4.00362	4.85288	0.000808475
	62	HBEGF	6.86281	5.86951	2.9197	0.00930528		503	RP11-382A20.3	2.43025	4.34408	6.01487	0.00652521		503	THSD1	2.69941	4.00362	4.88321	0.000830635
	63	TMEM79	6.71231	5.86951	2.709	0.016816		504	TBC1D4	1.36702	4.34408	5.61996	0.04649		504	PCLO	2.69941	4.00362	4.82254	0.000849093
	64	ENSSSCG00000024991	6.71231	5.83941	1.5652	0.0277112		505	TBC1D5	1.61004	4.34408	5.95412	0.0489723		505	CAPS2	2.63875	4.00362	4.88321	0.000893605
	65	PCSK9	6.98321	5.80931	3.8829	0.00200082		506	SASH3	2.76441	4.3137	5.68072	1.18123e-05		506	PPEF2	2.4871	4.00362	4.79221	0.000957409
	66	HTR1D	6.50161	5.77921	3.9732	2.53819e-06		507	GAD2	2.55177	4.3137	5.65034	2.96694e-05		507	GLT8D2	2.42644	4.00362	4.88321	0.000998237
	67	CST6	6.35111	5.71901	4.0635	0.000805173		508	SNORD12	1.82269	4.3137	5.5592	6.05311e-05		508	ENSSSCG00000003038	2.03214	4.00362	4.79221	0.00125112
	68	BCAN	6.56181	5.71901	3.8227	0.0014918		509	MAP1A	1.2455	4.3137	5.68072	0.00163139		509	CLGN	2.7904	3.97329	4.9742	0.000796912
	69	RARG	6.50161	5.71901	3.5217	0.0051694		510	P3H4	0.850588	4.3137	5.61996	0.00947666		510	CAMK4	2.76007	3.97329	4.94387	0.000826778
	70	PLET1	6.56181	5.71901	1.9264	0.0370177		511	UBE2D4	1.97458	4.3137	5.65034	0.0215439		511	KCNIP4	2.66908	3.97329	4.82254	0.00086373
	71	ENSSSCG00000024014	6.47151	5.65881	3.7324	3.70586e-05		512	MFAP2	2.76441	4.28332	6.77433	1.04702e-09		512	NXPE3	2.60842	3.97329	4.91354	0.000905986
	72	SIRT4	6.47151	5.65881	3.311	0.0134558		513	ENSSSCG00000028916	2.09609	4.28332	5.89336	2.96573e-06		513	RP11-96O20.4; SQRDL	2.33545	3.97329	4.79221	0.00106042
	73	ENSSSCG00000015797	6.44141	5.62871	4.1839	4.15414e-06		514	GPRIN3	2.39987	4.28332	5.61996	3.64552e-06		514	ANKRD34B	2.30512	3.97329	4.94387	0.00115306
	74	EFHD1	6.62201	5.56851	3.1906	0.029974		515	FRZB	0.243025	4.28332	5.49845	0.0105976		515	DTNB	2.91173	3.97329	4.94387	0.00227087
	75	MYL3	6.35111	5.53841	3.4916	0.00557254		516	PARD6G	0.273403	4.28332	5.9845	0.0287268		516	WIPI1	2.60842	3.97329	4.76188	0.00307428
	76	CACUL1	6.44141	5.53841	2.3478	0.0290465		517	HES6	2.61252	4.25294	5.71109	1.27712e-06		517	LIN7B	2.66908	3.97329	4.73155	0.00704626
	77	SH3TC1	6.35111	5.50831	2.8595	2.48459e-05		518	SLC35F2	2.27836	4.25294	5.83261	0.000241765		518	CPNE8	2.88139	3.94296	5.00453	0.000767245
	78	ARHGEF26	6.44141	5.50831	3.4314	0.00312934		519	RAB39B	0.425294	4.25294	5.92374	0.0413489		519	ARX	2.72974	3.94296	4.79221	0.000856978
	79	GADD45B	6.38121	5.50831	3.0702	0.0104251		520	TPD52L1	2.27836	4.22256	5.46807	4.14194e-06		520	RDH14	2.66908	3.94296	4.88321	0.000892926
	80	RASL11B	6.44141	5.47821	3.5518	0.00483987		521	RGS20	2.39987	4.22256	5.43769	0.00257934		521	TAS1R1	2.60842	3.94296	4.85288	0.000922579
	81	VGLL1	6.41131	5.44811	3.1906	1.4989e-05		522	DTX2	1.73155	4.22256	5.80223	0.0382542		522	GAL	2.27479	3.94296	4.5799	0.00112061
	82	ME1	6.44141	5.44811	3.612	0.00983916		523	NMNAT3	2.15685	4.19219	5.58958	2.09898e-06		523	DEGS2	1.91082	3.94296	4.61023	0.00138733
	83	TMEM125	6.32101	5.41801	3.2508	3.0483e-05		524	WNT10B	1.88345	4.19219	5.5592	4.54773e-06		524	IFITM1; IFITM3; IFITM2	1.06157	3.94296	4.51924	0.00279603
	84	KCTD9	6.68221	5.41801	3.5819	0.00682802		525	ENO2	1.97458	4.19219	5.68072	0.0151102		525	KIAA0922	2.69941	3.94296	4.61023	0.00350932
	85	PDPN	7.88621	5.38791	3.311	6.74475e-10		526	FAM149B1	1.73155	4.19219	5.46807	0.0370988		526	SLAIN1	2.4871	3.94296	5.06519	0.0174909
	86	LIMS2	6.35111	5.38791	2.8896	3.85764e-05		527	HELLS	3.55424	4.16181	4.79975	1.14186e-10		527	TCTN2	2.82073	3.91263	5.06519	0.000787696
	87	IQSEC1	6.26081	5.38791	3.0401	0.0187916		528	GLRB	2.55177	4.16181	5.74147	4.54773e-06		528	MAL2	2.7904	3.91263	5.15618	0.000808475
	88	ENSSSCG00000029200	6.62201	5.38791	2.4983	0.031957		529	RP1-4G17.5	1.88345	4.16181	5.86298	0.0271506		529	FAR2	2.7904	3.91263	5.09552	0.000813429
	89	RGN	5.98991	5.35781	1.806	0.000766075		530	C5orf49	2.24798	4.13143	5.95412	4.11835e-06		530	SOHLH2; CCDC169-SOHLH2	2.66908	3.91263	5.00453	0.000884527
	90	SPACA1	6.68221	5.32771	3.8528	3.44932e-06		531	KLK1	1.30626	4.13143	5.31618	6.67297e-05		531	ENSSSCG00000005451	2.63875	3.91263	4.85288	0.000913002
	91	TIMP3	6.32101	5.32771	3.4615	3.47181e-05		532	IFT122	0.425294	4.13143	5.37693	0.00239868		532	SLC26A5	2.51743	3.91263	4.73155	0.0030445
	92	CLUAP1	6.26081	5.32771	2.2876	0.0363095		533	RABGAP1	1.6708	4.13143	5.49845	0.0136981		533	NXPH2	2.7904	3.8823	4.85288	0.000843911
	93	PDGFA	6.20061	5.32771	1.5953	0.0467361		534	PEAR1	1.51891	4.13143	5.5592	0.0397613		534	ENSSSCG00000002731	2.57809	3.8823	4.70122	0.000975413
	94	EPS8L1	6.11031	5.26751	2.9498	0.00249518		535	MGP	2.09609	4.10105	5.92374	1.78225e-05		535	RDH5	2.45677	3.8823	4.82254	0.0010474
	95	MYO5B	6.71231	5.26751	2.6187	0.015701		536	DZIP1	2.06571	4.10105	5.68072	0.00877693		536	PIANP	2.24445	3.8823	4.5799	0.00116482
	96	TRIM60	6.08021	5.23741	2.3779	0.0276771		537	BEX1	2.79479	4.07067	6.07563	1.14186e-10		537	ENSSSCG00000009082	2.0928	3.8823	4.64056	0.00128989
	97	TEX12	6.26081	5.17721	2.9498	0.00670312		538	PRSS50	1.36702	4.07067	5.43769	0.000266839		538	PRR5L	2.39611	3.8823	4.85288	0.0169482
	98	MAGEB2; MAGEB4; MAGEB1	6.86281	5.17721	2.7692	0.027102		539	TMEM130	0.546807	4.07067	5.61996	0.00154597		539	NEK6	2.24445	3.8823	4.76188	0.0243794
	99	ABL2	6.56181	5.17721	3.1605	0.0276186		540	ENSSSCG00000009911	0.850588	4.07067	5.34656	0.00389449		540	WDR5B	2.66908	3.85197	4.9742	0.000899833
	100	ENSSSCG00000023547	6.23071	5.17721	2.7993	0.0398555		541	LRRC72	1.70118	4.07067	5.65034	0.005143		541	ZBTB49	2.66908	3.85197	4.79221	0.000936563
	101	MGLL	6.56181	5.14711	3.1605	0.0154777		542	HES1	1.42777	4.07067	5.52882	0.00734125		542	CCNA1	2.45677	3.85197	4.85288	0.00105813
	102	ENSSSCG00000024888	5.95981	5.08691	2.6187	3.04616e-05		543	PTK7	2.30874	4.07067	6.22752	0.0143714		543	NAGS	2.33545	3.85197	4.61023	0.00115306
	103	ENSSSCG00000026863	6.02001	5.05681	2.709	0.0141786		544	THY1	1.3974	4.07067	5.68072	0.0301643		544	SIRT5	1.45586	3.85197	4.42825	0.00432187
	104	EPAS1	5.92971	5.05681	2.8896	0.0412636		545	CBR3	2.43025	4.04029	6.31866	1.49304e-06		545	PLBD2	2.30512	3.85197	4.85288	0.0086236
	105	GPR143	6.08021	5.02671	2.7993	0.0300751		546	ENSSSCG00000023520	1.09361	4.04029	5.40731	0.0123434		546	LRP8	2.63875	3.82164	4.67089	0.000961632
	106	NGEF	6.08021	4.99661	2.9799	2.09451e-05		547	CRYGB	2.06571	4.00992	5.74147	5.86482e-05		547	MAP2K5	2.51743	3.82164	4.88321	0.00100703
	107	LMO1	5.80931	4.99661	1.7157	0.000111293		548	MECP2	1.48853	4.00992	5.74147	0.0248802		548	SIX4	2.42644	3.82164	4.76188	0.00110246
	108	MGST2	6.02001	4.99661	2.6789	0.00769833		549	TMTC2	0.607563	4.00992	5.46807	0.0433684		549	ITLN2	2.06247	3.82164	4.5799	0.00132103
	109	ENSSSCG00000020860	5.71901	4.99661	2.3779	0.0351643		550	NAV2	0.880967	3.97954	5.19466	0.0330843		550	ANTXR1	2.30512	3.82164	4.73155	0.0074454
	110	RALGDS	6.11031	4.93641	2.7391	2.70258e-05		551	C3orf58	1.70118	3.97954	5.92374	0.0371791		551	ABCD2	2.72974	3.79131	4.64056	0.000936563
	111	ENSSSCG00000028632	6.11031	4.93641	2.9197	0.000758997		552	RESP18	0.516429	3.94916	5.22504	0.00108574		552	EDA	2.57809	3.79131	4.79221	0.000993163
	112	E2F6	5.80931	4.84611	2.3779	0.0467454		553	TIMP3	1.64042	3.94916	5.5592	0.015116		553	LARS2	2.57809	3.79131	4.73155	0.00102328
	113	CASQ2	5.95981	4.75581	2.2876	0.00171845		554	PNPLA2	1.21513	3.94916	5.92374	0.049033		554	KLHL42	2.42644	3.79131	4.79221	0.00109092
	114	CYP2B6	5.56851	4.75581	1.6555	0.0203193		555	ENSSSCG00000010441	1.12399	3.91878	5.16429	0.0210016		555	ENSSSCG00000028916	2.27479	3.79131	4.61023	0.00120245
	115	ACTA1	6.05011	4.75581	2.7391	0.0336737		556	RFFL	2.61252	3.8884	5.68072	1.10062e-07		556	GSTZ1	2.18379	3.79131	4.54957	0.003188
	116	ENSSSCG00000014410	6.32101	4.72571	2.9498	2.32746e-05		557	ZNF629	2.03534	3.8884	5.37693	0.000312969		557	PPP2R5B	2.54776	3.79131	4.73155	0.00397523
	117	FAM131C	5.74911	4.72571	2.2876	0.0225088		558	TRIM24	2.06571	3.8884	5.43769	0.000787904		558	NLRP12	2.4871	3.79131	4.73155	0.00403709
	118	TUBB6	6.23071	4.63541	3.1605	3.95082e-10		559	GNGT1	1.27588	3.8884	5.49845	0.0211034		559	TMEM169	2.60842	3.76098	4.70122	0.00100617
	119	HS1BP3	6.20061	4.63541	2.709	0.0157731		560	ARMC5	1.21513	3.8884	5.49845	0.0321422		560	TAT	2.4871	3.76098	4.88321	0.00103907
	120	NUDT12	5.86951	4.60531	2.4983	0.0210636		561	FANCE	0.394916	3.8884	5.04277	0.0462343		561	RIN2	2.54776	3.76098	4.88321	0.00103907
	121	ENSSSCG00000010174	5.71901	4.60531	2.709	0.0258405		562	CT55	3.06819	3.85803	4.86051	1.14186e-10		562	LACTB	2.42644	3.76098	4.67089	0.00112673
	122	RHOV	6.20061	4.54511	3.4916	3.95082e-10		563	HEXB	3.15933	3.85803	4.64786	1.14186e-10		563	THEMIS2	2.12313	3.76098	4.70122	0.00130531
	123	RDH16	5.74911	4.54511	2.5284	4.02342e-05		564	KHDC1L; KHDC1; RP11-257K9.8	1.91382	3.85803	5.46807	4.5755e-06		564	TMEM74	2.54776	3.76098	4.73155	0.00134469
	124	KIAA0100	5.65881	4.48491	2.4682	0.0308478		565	MCC	1.79231	3.85803	5.86298	0.00756748		565	CTTNBP2	2.4871	3.76098	5.00453	0.00199865
	125	AF011889.5; IDS	5.92971	4.45481	2.3177	0.00684703		566	WBP1	1.48853	3.85803	5.46807	0.00757163		566	CDH11	2.15346	3.76098	4.85288	0.00402821
	126	ACP7	5.59861	4.36451	2.1371	0.000932967		567	DNAJC1	1.57966	3.85803	5.5592	0.0250797		567	EHD2	2.42644	3.76098	4.85288	0.00411783
	127	METAP1D	6.08021	4.36451	0.722401	0.00357849		568	SNTB1	0.880967	3.85803	5.13391	0.0300664		568	ZNF23	2.33545	3.76098	4.82254	0.0447396
	128	ABCA4	5.53841	4.36451	0.511701	0.00725753		569	ENSSSCG00000009811	0.577185	3.85803	5.61996	0.0410593		569	ARID5A	2.30512	3.73065	4.70122	0.00121252
	129	PDE6A	5.62871	4.33441	2.0769	8.45295e-05		570	CD83	1.85307	3.82765	6.10601	0.000777588		570	JPH4	2.24445	3.73065	4.5799	0.00127477
	130	AHR	5.65881	4.33441	0.842801	0.00950185		571	FAM178B	0.455672	3.79727	5.37693	0.00173284		571	RNF152	2.03214	3.73065	4.54957	0.00149805
	131	ENSSSCG00000005451	5.92971	4.30431	2.2876	0.0355905		572	ABCB9	0.729076	3.79727	5.5592	0.0108084		572	ZDHHC21	1.75917	3.73065	4.54957	0.00170038
	132	RNF11	5.80931	4.2441	0.963201	0.00302325		573	SYNE2	2.46063	3.76689	6.68319	2.87965e-07		573	CEP126	2.39611	3.73065	4.79221	0.00269127
	133	USP13	5.41801	4.214	2.5284	0.00557005		574	GRB7	2.15685	3.73651	6.34903	5.28506e-05		574	CD83	2.06247	3.73065	4.5799	0.0061654
	134	SYDE2	5.14711	4.1839	0.2709	0.0384888		575	ENSSSCG00000002536	0.698698	3.70614	5.13391	0.000464129		575	ENSSSCG00000008602	2.88139	3.70032	5.21684	1.42846e-10
	135	KRT8	5.14711	4.1237	3.1605	3.95082e-10		576	2006-09-01	2.30874	3.67576	5.04277	3.23718e-07		576	HEXB	2.82073	3.70032	5.33816	1.42846e-10
	136	LTA4H	5.65881	4.1237	0.692301	0.0133354		577	ID1	2.24798	3.67576	5.80223	1.08698e-06		577	ZNF280D	2.51743	3.70032	4.76188	0.00111165
	137	SEMA3F	5.29761	4.0936	0.571901	0.0215237		578	RGMA	1.88345	3.67576	5.92374	0.0010615		578	PHACTR3	2.42644	3.70032	4.85288	0.00112673
	138	TRIM60	5.83941	4.0334	1.6856	0.00045649		579	NDNF	1.6708	3.67576	5.89336	0.00801119		579	TMEM55A	2.45677	3.70032	4.5799	0.00115306
	139	SIAH2	5.68891	4.0033	2.3478	0.000452078		580	PHF13	0.637941	3.67576	5.68072	0.0469386		580	OGDHL	2.45677	3.70032	4.64056	0.00115306
	140	TMEM40	5.35781	3.8829	1.505	0.00157286		581	HSPA2	2.3695	3.64538	5.22504	2.46024e-08		581	SCN3B	2.39611	3.70032	4.73155	0.00116482
	141	ENSSSCG00000020659	5.08691	3.8528	0.993301	0.00157922		582	FAM210B	1.57966	3.64538	5.71109	0.00765084		582	ENSSSCG00000030699	2.36578	3.70032	4.67089	0.00119964
	142	SLC19A3	5.05681	3.7926	1.6254	0.000311246		583	MAP3K4	0.394916	3.64538	5.52882	0.0495715		583	A4GALT	0.576279	3.70032	4.33726	0.0296735
	143	OLFML1	5.38791	3.7926	1.6254	0.000749124		584	ITGA2	2.06571	3.615	5.22504	0.000216426		584	ENSSSCG00000004955	2.42644	3.66999	4.88321	0.00112673
	144	CYR61	4.96651	3.7023	0.993301	0.00612592		585	IQSEC2	0.455672	3.615	5.31618	0.0018081		585	ATRNL1	2.4871	3.66999	4.61023	0.00115306
	145	ENSSSCG00000021411	5.08691	3.6722	2.1371	0.0499783		586	SAXO2	1.15437	3.58462	5.2858	0.000107051		586	PTPN4	2.42644	3.66999	4.85288	0.00115306
	146	BIN2	5.23741	3.612	2.1672	1.15986e-06		587	CRABP1	0.425294	3.58462	4.95164	0.00545719		587	NAP1L2	2.33545	3.66999	4.64056	0.00124727
	147	TPM1	4.51501	3.5518	2.7993	3.95082e-10		588	HOMER3	1.15437	3.58462	5.31618	0.0453659		588	ROBO2	2.15346	3.66999	4.54957	0.0013269
	148	CLN8; RP11-439C15.6	5.50831	3.4916	2.1973	1.35249e-09		589	BEX3	2.58214	3.55424	4.92126	1.14186e-10		589	PLEKHD1	2.0928	3.66999	4.45858	0.00141781
	149	PKP2	4.99661	3.3411	1.6254	6.08447e-05		590	BBX	2.15685	3.55424	5.0124	1.26341e-09		590	RIC3	2.0928	3.66999	4.54957	0.00141781
	150	BCL2L1	5.41801	3.311	1.4147	0.00183523		591	DPPA4	2.12647	3.55424	4.98202	1.99225e-06		591	METTL8	2.36578	3.66999	4.67089	0.0023984
	151	ENSSSCG00000006771	6.89291	3.311	1.5351	0.0210636		592	DNMT3B	2.6429	3.52387	4.3137	1.14186e-10		592	JMJD4	2.06247	3.66999	4.54957	0.00406905
	152	ATP6V0D2	4.39461	3.2508	2.2274	3.95082e-10		593	UCHL1	2.52139	3.52387	5.04277	1.14186e-10		593	ENSSSCG00000008537	2.45677	3.63966	4.64056	0.00118027
	153	ATP6V1G3	5.14711	3.2508	2.1973	5.28293e-10		594	C1orf21	1.79231	3.52387	4.95164	3.08114e-05		594	SCLT1	2.03214	3.63966	4.70122	0.00152293
	154	SLC34A2	5.32771	3.2508	1.9866	2.63173e-05		595	RSC1A1	1.45815	3.52387	5.46807	0.0123908		595	TAP2; XXbac-BPG246D15.9	1.30421	3.63966	4.36759	0.0026238
	155	BTBD3	4.69561	3.1605	1.6254	0.000161653		596	NPTX2	1.00248	3.52387	5.52882	0.0145522		596	GAL3ST3	1.30421	3.63966	4.33726	0.00288509
	156	ACTN1	4.1538	3.1304	2.408	3.95082e-10		597	MKRN2	2.09609	3.46311	5.07315	3.74672e-05		597	FYN	2.45677	3.63966	4.76188	0.00333203
	157	RDH16	5.26751	3.1304	0.872901	0.00181799		598	RASSF4	0.850588	3.43273	5.07315	0.00252506		598	IQCB1	2.60842	3.60933	4.67089	0.00109957
	158	REEP5	4.42471	3.1003	1.8963	2.25813e-05		599	PRCP	2.09609	3.40235	4.79975	3.84388e-08		599	BIVM	2.42644	3.60933	4.94387	0.00115918
	159	LITAF	4.45481	3.0702	1.806	1.24139e-07		600	CRMP1	1.12399	3.40235	5.52882	0.000571594		600	AMDHD1	2.36578	3.60933	4.61023	0.00124727
	160	AMMECR1	4.78591	3.0702	0.872901	0.0350536		601	ENSSSCG00000012880	2.18723	3.37198	6.77433	4.45144e-06		601	RTN1	2.36578	3.60933	4.51924	0.00126315
	161	HIP1	7.46481	2.9799	1.5652	0.00272264		602	HDAC5	1.73155	3.37198	4.83013	0.000188186		602	PPP4R4	2.27479	3.60933	4.73155	0.0012833
	162	FAM83B	4.42471	2.9799	1.2943	0.0332516		603	REC8	1.2455	3.37198	5.89336	0.0171828		603	AUNIP	2.27479	3.60933	4.70122	0.00128931
	163	CCDC68	4.87621	2.8896	1.1137	0.0189745		604	JARID2	1.9442	3.3416	6.71357	0.000100099		604	MST1	2.27479	3.60933	4.5799	0.00129379
	164	CDK6	5.35781	2.8595	1.7157	7.63796e-05		605	CEP70	1.64042	3.3416	4.95164	0.00699214		605	ZNF630	2.27479	3.60933	4.39792	0.00132365
	165	GNPDA1	6.35111	2.8595	1.1137	0.0322362		606	ZSWIM4	1.21513	3.3416	5.34656	0.0177779		606	SNX7	2.30512	3.60933	4.61023	0.00237429
	166	TACSTD2	7.16381	2.8294	1.2642	0.0117851		607	MOV10	2.67328	3.31122	3.94916	1.14186e-10		607	NTN4	1.7895	3.60933	4.51924	0.00351857
	167	FOXP1	4.84611	2.7993	1.2642	0.00368613		608	CACNA2D3	0.212647	3.31122	5.25542	0.0370616		608	RGS4	2.27479	3.60933	4.70122	0.00369162
	168	SNX7	4.60531	2.7993	1.1438	0.0111062		609	TFAP2C	2.33912	3.28084	4.28332	1.14186e-10		609	CCK	2.18379	3.60933	4.64056	0.00512441
	169	TMPRSS2	6.65211	2.7993	1.2642	0.0257421		610	RAET1E	2.06571	3.28084	4.79975	3.27409e-08		610	FAM189B	1.85016	3.60933	4.36759	0.00681122
	170	SLC28A3	3.913	2.7692	1.7458	2.85117e-09		611	GGCT; RP4-777O23.3	1.76193	3.28084	5.07315	0.000614282		611	PGAP3	1.91082	3.60933	4.5799	0.0358747
	171	CSRP2	3.913	2.7391	1.9565	3.95082e-10		612	APBA2	0.698698	3.28084	5.19466	0.000724468		612	SHE	2.33545	3.579	4.5799	0.0012897
	172	OSBPL7	4.45481	2.7391	1.2341	0.0206971		613	FAM160A1	0.243025	3.28084	5.31618	0.0110652		613	SLC1A6	2.18379	3.579	4.48891	0.0014189
	173	PPM1F	5.14711	2.6789	1.1739	0.00872358		614	ssc-mir-371	0.850588	3.28084	5.40731	0.0302735		614	ZPBP2	2.15346	3.579	4.61023	0.00142253
	174	LIMK2	4.33441	2.6488	1.0836	0.00918538		615	FAM160B1	1.3974	3.25046	5.5592	0.00996304		615	OGN	1.85016	3.579	4.33726	0.0017209
	175	PTPRA	4.1839	2.6488	0.903001	0.0257421		616	PARP1	2.49101	3.22008	4.07067	1.14186e-10		616	SNCB	1.3952	3.579	4.39792	0.00244667
	176	SFN	4.36451	2.5585	1.7157	1.17275e-07		617	SscS36162731_Dnmt3a	2.24798	3.22008	4.25294	1.14186e-10		617	PCDH8	2.12313	3.579	4.51924	0.0101965
	177	ENSSSCG00000025196	5.53841	2.5585	1.7458	1.29249e-06		618	CTNNBL1	1.9442	3.22008	6.07563	4.83804e-07		618	ENSSSCG00000022196	2.33545	3.54867	4.61023	0.00127477
	178	DSTN	3.1003	2.4682	1.8361	3.95082e-10		619	BTG1	1.73155	3.22008	5.25542	0.000493468		619	WNT8A	2.30512	3.54867	4.70122	0.00130008
	179	ATP6V1C2	4.48491	2.4682	1.1137	0.0119301		620	ANKRD24	1.09361	3.22008	5.46807	0.0232552		620	ZAP70	2.30512	3.54867	4.51924	0.00132097
	180	APPL2	4.214	2.4682	0.933101	0.0243149		621	POU5F1	2.58214	3.18971	3.82765	1.14186e-10		621	LRRK2	2.18379	3.54867	4.73155	0.00138452
	181	LINC00998	4.1538	2.4682	0.752501	0.04286		622	C9orf3	1.36702	3.15933	5.13391	0.00178031		622	NBEAL1	2.15346	3.54867	4.5799	0.00152293
	182	S100A10	3.6722	2.4381	1.5652	1.03808e-06		623	SERPING1	1.61004	3.15933	4.79975	0.00350258		623	ENSSSCG00000026985	1.00091	3.54867	4.54957	0.00695235
	183	DLC1	4.1538	2.4381	1.1438	0.00327882		624	STK31	1.45815	3.15933	6.10601	0.00394063		624	PTGS2	0.849253	3.54867	4.45858	0.0419248
	184	S100A11	5.14711	2.408	1.5351	2.09451e-05		625	TERF2	1.30626	3.15933	5.43769	0.0138667		625	ENSSSCG00000023162	1.94115	3.51833	4.39792	0.00167405
	185	MIOX	4.48491	2.408	1.1438	0.00598253		626	KRT18	2.49101	3.12895	3.67576	1.14186e-10		626	SCRN1	1.91082	3.51833	4.48891	0.00170688
	186	ARHGAP18	3.5819	2.3478	1.4448	1.08448e-05		627	BAMBI	1.64042	3.12895	4.73899	0.000141223		627	ZAR1	1.72884	3.51833	4.45858	0.00183656
	187	RAB11FIP4	4.1538	2.3478	0.903001	0.0127945		628	SETBP1	0.789832	3.12895	5.40731	0.000237982		628	IRAK1BP1	2.18379	3.51833	4.67089	0.00541993
	188	ADCK2	4.42471	2.3177	0.963201	0.031957		629	GALM	1.61004	3.12895	4.40483	0.000518459		629	ITPR2	2.27479	3.488	4.73155	0.00132412
	189	TJP2; AL358113.1	3.4314	2.2876	1.4448	1.23161e-06		630	PLS3	1.76193	3.12895	4.70861	0.00771166		630	ZNF383	2.0928	3.488	4.70122	0.00154657
	190	ABCG2	3.311	2.1672	1.2642	0.000191681		631	PGAP1	1.15437	3.12895	6.16677	0.029577		631	ENSSSCG00000027375	2.03214	3.488	4.48891	0.001615
	191	SCPEP1	3.2809	2.1672	1.1438	0.0010051		632	VWA8	1.45815	3.12895	5.83261	0.0317052		632	TLL1	1.91082	3.488	4.61023	0.00165672
	192	ENSSSCG00000015217	4.57521	2.1672	0.812701	0.0294552		633	ASS1	2.09609	3.09857	4.49597	4.56936e-10		633	LARS2	1.94115	3.488	4.39792	0.00167648
	193	CYB5A	2.6789	2.107	1.505	3.95082e-10		634	ENSSSCG00000017038	2.00496	3.09857	4.16181	1.73897e-08		634	ENSSSCG00000005431	1.94115	3.488	4.33726	0.00168443
	194	DMXL1	3.2207	2.107	1.1739	9.43834e-05		635	PQLC3	1.30626	3.09857	4.95164	0.0237833		635	RFX3	1.94115	3.488	4.45858	0.00168789
	195	SPG20	4.1237	2.107	1.1438	0.00103306		636	PHC1	1.91382	3.06819	4.73899	7.01482e-07		636	RAB3A	1.21322	3.488	4.42825	0.044969
	196	PGM2	2.4381	2.0468	1.6254	3.95082e-10		637	NMNAT3	1.3974	3.06819	5.13391	2.42368e-05		637	POU5F1	2.60842	3.45767	5.15618	1.42846e-10
	197	OSBPL1A	3.612	2.0468	0.993301	0.0054157		638	PSME2	1.61004	3.06819	5.9845	0.000229867		638	CCDC15	2.39611	3.45767	4.51924	0.0013312
	198	ANKRD28	3.9431	2.0468	0.782601	0.0458395		639	CDK17	0.911345	3.06819	5.22504	0.0458951		639	FAM172A	2.27479	3.45767	4.73155	0.00135311
	199	HEBP1	3.01	2.0167	1.2943	4.36855e-06		640	TMSB4Y	2.49101	3.03782	3.52387	1.14186e-10		640	KIF5A	2.33545	3.45767	4.39792	0.00138452
	200	CALD1	2.9197	2.0167	1.1137	0.00147685		641	STK38L	1.88345	3.03782	4.49597	1.19511e-06		641	LCOR	2.15346	3.45767	4.45858	0.00152293
	201	NPC2	2.7391	1.9565	1.204	5.12345e-06		642	YPEL5	1.88345	3.03782	4.3137	6.70355e-06		642	SCN9A	2.06247	3.45767	4.51924	0.00156813
	202	PPP2R5A	3.9732	1.9264	0.842801	0.00986805		643	CRLS1	1.82269	3.03782	4.61748	0.000353071		643	FZD10	2.00181	3.45767	4.51924	0.00160802
	203	CH242-113D13.1	3.1605	1.8963	0.993301	0.00183523		644	LCLAT1	1.54929	3.03782	5.5592	0.00325147		644	CCDC8	2.00181	3.45767	4.36759	0.00167575
	204	ENSSSCG00000016061	3.2508	1.8662	0.812701	0.0096581		645	SOCS5	1.45815	3.03782	6.59206	0.00360483		645	HDAC9	1.7895	3.45767	4.39792	0.00195242
	205	PLLP	3.5819	1.806	0.722401	0.0328067		646	SMS	2.49101	3.00744	3.55424	1.14186e-10		646	SH2D2A	1.3952	3.45767	4.30693	0.0025422
	206	ANXA2	2.4682	1.7759	1.204	1.97453e-09		647	ZFP62	1.21513	3.00744	7.59454	0.0141887		647	PAQR3	1.88049	3.45767	4.39792	0.00307428
	207	SLC15A1	3.01	1.7759	0.752501	0.0253085		648	PDCD4	1.61004	2.97706	5.37693	0.0010257		648	TRPC1	1.45586	3.45767	4.36759	0.00350028
	208	TCEAL8	2.5886	1.7458	1.0535	7.75602e-05		649	MYBL2	1.82269	2.94668	4.04029	2.20101e-07		649	HES6	1.7895	3.45767	4.30693	0.00363396
	209	CLDN8	2.5284	1.7458	0.933101	0.000493579		650	CBR1	1.6708	2.94668	4.95164	0.000208566		650	PAMR1	0.606609	3.45767	4.54957	0.0126151
	210	OCLN	2.9197	1.7458	0.842801	0.00639382		651	DUSP5	1.2455	2.94668	4.28332	0.00189345		651	ENSSSCG00000014993	1.94115	3.45767	4.33726	0.0155215
	211	ATP6V0A4	3.1605	1.7458	0.752501	0.0156063		652	PPP3CC	1.54929	2.94668	6.47055	0.00432302		652	TAPBPL	1.7895	3.45767	4.30693	0.0240563
	212	CTNNAL1	3.0401	1.7458	0.722401	0.0249651		653	HEY1	0.911345	2.94668	6.47055	0.0436893		653	DDX58	2.0928	3.42734	4.5799	0.00152476
	213	NCOA7	3.0401	1.7458	0.632101	0.0290465		654	FOXN3	1.57966	2.9163	5.13391	5.50149e-05		654	SDR42E2	2.03214	3.42734	4.42825	0.00166776
	214	TLE1	3.7023	1.7458	0.692301	0.0314503		655	TUBA4A	1.3974	2.9163	4.67824	0.00272208		655	UNC13A	1.97148	3.42734	4.48891	0.00167117
	215	SHTN1; AC023283.1	2.8896	1.7157	0.752501	0.0102558		656	ALDOC	1.15437	2.9163	4.49597	0.0118074		656	NRCAM	1.75917	3.42734	4.33726	0.0018681
	216	PARD6B	2.4381	1.6856	0.993301	0.000197962		657	ANXA1	1.73155	2.88592	3.79727	2.22914e-06		657	7SK	0.909914	3.42734	4.15527	0.00390613
	217	PACSIN2	2.6187	1.6856	0.933101	0.000361844		658	AQP11	1.73155	2.88592	4.40483	1.18064e-05		658	SGCB	1.57718	3.42734	4.36759	0.0113954
	218	MYH10	2.9799	1.6555	0.752501	0.00918538		659	GJA1	1.45815	2.88592	4.43521	0.000592061		659	STAT1	1.91082	3.42734	4.39792	0.0120547
	219	CNN3	2.408	1.6254	1.0535	1.66646e-06		660	EFHC1	0.880967	2.85555	5.07315	0.0481019		660	SBF2	2.00181	3.42734	4.42825	0.023651
	220	HSD17B14	2.5284	1.6254	0.903001	0.000656325		661	CH242-255C19.2	1.61004	2.82517	4.16181	5.20145e-05		661	ZNF830	1.94115	3.42734	4.51924	0.0394762
	221	ENSSSCG00000000620	5.02671	1.6254	0.872901	0.00256147		662	ENSSSCG00000016061	1.48853	2.82517	4.67824	0.000162683		662	ENSSSCG00000029284	2.0928	3.39701	4.51924	0.00161363
	222	GPAM	2.7391	1.6254	0.752501	0.0096581		663	NFE2L3	1.51891	2.82517	4.37445	0.000431016		663	PIDD1	2.0928	3.39701	4.36759	0.00162716
	223	PRSS36	2.5886	1.5953	0.752501	0.00538016		664	ENSSSCG00000027540	1.27588	2.82517	6.5313	0.0127961		664	USP13	2.00181	3.39701	4.48891	0.00166201
	224	CLDN4	2.3478	1.5652	0.842801	0.000928144		665	GRSF1	1.76193	2.79479	3.97954	9.00212e-08		665	RNF220	2.00181	3.39701	4.39792	0.00169186
	225	SRM	2.2876	1.5351	0.722401	0.00610831		666	SNAPC1	1.30626	2.79479	5.86298	0.00281118		666	DPYSL3	1.85016	3.39701	4.30693	0.00185625
	226	ACAT2	2.2274	1.5351	0.812701	0.0115812		667	INO80D	1.15437	2.79479	5.89336	0.0157632		667	TMEM177	1.66818	3.39701	4.2766	0.0020668
	227	ARHGAP18	2.4381	1.505	0.782601	0.00157286		668	HIP1	0.972101	2.79479	4.55672	0.0278598		668	SIAE	1.94115	3.39701	4.42825	0.00321074
	228	ENSSSCG00000027341	4.57521	1.4749	0.602001	0.0381915		669	MDK	2.30874	2.76441	3.22008	1.14186e-10		669	LRRC3B	2.06247	3.39701	4.36759	0.00337403
	229	NME1	2.2876	1.4448	0.782601	0.00114253		670	SOD1	2.24798	2.76441	3.25046	1.14186e-10		670	BAIAP2L2	0.758262	3.39701	4.15527	0.0465036
	230	SQSTM1	2.1371	1.4448	0.812701	0.0018799		671	MAGED2	1.76193	2.76441	4.13143	5.54464e-07		671	FAM188B	1.94115	3.36668	4.42825	0.00173864
	231	AMD1	2.1672	1.4448	0.722401	0.00583013		672	LRAT	1.3974	2.76441	4.46559	0.000895285		672	EFHD1	1.57718	3.36668	4.33726	0.00237897
	232	B3GNT2	2.408	1.4448	0.511701	0.0421625		673	USP11	1.2455	2.76441	4.40483	0.00436826		673	MDFIC	2.06247	3.36668	4.42825	0.00326509
	233	PTGES	2.1973	1.4147	0.692301	0.00630049		674	ZNF34	0.880967	2.76441	7.16924	0.0419584		674	PDZD4	0.849253	3.36668	4.15527	0.00490315
	234	AKR1B1	2.2876	1.4147	0.632101	0.0158249		675	DNMT3A	1.85307	2.73403	3.73651	1.16824e-10		675	PRKACB	0.576279	3.36668	4.1856	0.00993219
	235	VAMP8	1.9565	1.3846	0.872901	2.60552e-05		676	RP11-514O12.4; RNASET2	1.6708	2.73403	4.40483	9.65525e-06		676	IGFBPL1	2.15346	3.33635	4.39792	0.0016158
	236	PDLIM1	1.9264	1.2943	0.692301	0.00157286		677	CBFA2T2	1.30626	2.73403	4.46559	0.00748656		677	DHX58	2.03214	3.33635	4.45858	0.00165863
	237	TFAP2A	2.408	1.2943	0.481601	0.0351643		678	ENSSSCG00000026665	1.3974	2.70366	4.28332	0.000780507		678	KCNJ14	2.03214	3.33635	4.39792	0.00170884
	238	ARFIP1	2.0468	1.2642	0.632101	0.00307693		679	TTC21B	0.729076	2.70366	5.5592	0.0471174		679	ZNF232	1.91082	3.33635	4.54957	0.0017209
	239	EIF2S3	2.2575	1.2341	0.541801	0.0144185		680	RCC2	1.6708	2.67328	3.55424	6.87743e-07		680	NUDT12	2.00181	3.33635	4.45858	0.00172549
	240	HCCS	1.806	1.204	0.602001	0.00249154		681	ING2	1.70118	2.67328	4.16181	1.00199e-06		681	IL1RAP	1.81983	3.33635	4.39792	0.00183657
	241	SLC7A7	1.9565	1.204	0.541801	0.01008		682	CDCA7L	1.30626	2.67328	4.46559	0.00127836		682	MPP2	1.94115	3.33635	4.36759	0.00193881
	242	FAM118B	1.806	1.1739	0.602001	0.00258723		683	SOCS2	1.21513	2.67328	3.94916	0.00187678		683	TEX9	1.66818	3.33635	4.36759	0.00225189
	243	BLVRB	1.9264	1.1739	0.481601	0.025302		684	SLC31A2	1.21513	2.67328	4.13143	0.00332847		684	SCG3	1.45586	3.33635	4.39792	0.00592773
	244	SLC25A6	1.5953	1.1438	0.662201	0.000101504		685	UACA	1.06324	2.67328	3.8884	0.00414538		685	DRD2	1.0919	3.33635	4.1856	0.0127405
	245	FAM210A	1.9866	1.1438	0.451501	0.0262815		686	SPECC1L	1.06324	2.67328	4.25294	0.010998		686	ATL1	1.69851	3.33635	4.33726	0.0357653
	246	CLIC4	1.8963	1.1438	0.4214	0.0490151		687	MORC3	1.36702	2.6429	4.3137	0.00173325		687	CLSTN3	1.57718	3.33635	4.45858	0.0430046
	247	DKC1	1.6555	1.0836	0.571901	0.00135538		688	SLC12A2	1.2455	2.6429	4.19219	0.00353621		688	RBM11	1.94115	3.30602	4.39792	0.00176155
	248	ENSSSCG00000006232	1.6555	1.0535	0.3913	0.0463544		689	ACTR5	0.972101	2.6429	4.55672	0.0186864		689	SP4	2.00181	3.30602	4.15527	0.00176557
	249	EZR	1.5652	1.0234	0.541801	0.00152367		690	R3HDM2	1.09361	2.6429	5.52882	0.0246291		690	AGO4	1.97148	3.30602	4.1856	0.00179506
	250	TAGLN2	1.6555	0.993301	0.3612	0.0493201		691	CALCOCO2	1.79231	2.61252	3.64538	1.14186e-10		691	FBXL17	1.42553	3.30602	4.45858	0.00257229
	251	PPA1	1.6254	0.963201	0.3913	0.0324463		692	CBX1	1.85307	2.61252	3.55424	2.71707e-10		692	NHS	1.30421	3.30602	4.21594	0.00288569
	252	TIMM8A	1.4749	0.933101	0.4214	0.0129013		693	JADE1	1.42777	2.61252	3.94916	3.28239e-05		693	DGKB	0.454957	3.30602	4.06428	0.0175748
	253	ENSSSCG00000009944	1.5351	0.933101	0.3913	0.0265234		694	CHFR	1.36702	2.61252	4.00992	0.000184		694	DCLRE1A	2.06247	3.30602	4.33726	0.0239417
	254	ATIC	1.5652	0.933101	0.3311	0.0419024		695	FBXL20	1.27588	2.61252	4.07067	0.0043719		695	ENSSSCG00000014401	1.81983	3.30602	4.42825	0.0329209
	255	RPS4X	1.4448	0.903001	0.3913	0.0192045		696	ULBP1; RAET1L; ULBP3; RAET1G; ULBP2	0.698698	2.61252	5.31618	0.0231994		696	SEL1L3	2.0928	3.27569	4.33726	0.00170688
	256	DDX21	1.5351	0.903001	0.3311	0.0436301		697	LXN	1.79231	2.58214	3.49349	2.20472e-10		697	ENSSSCG00000011310	2.03214	3.27569	4.48891	0.00181361
	257	ATP6V1E1	1.4448	0.872901	0.3612	0.0294552		698	CLCN4	1.33664	2.58214	4.10105	0.000471409		698	STXBP1	1.97148	3.27569	4.1856	0.00182833
	258	RAB11A	1.3244	0.842801	0.3913	0.0107945		699	SLC7A3	1.70118	2.55177	3.67576	1.45415e-09		699	2004-09-01	1.91082	3.27569	4.2766	0.0018512
	259	ENSSSCG00000000194	1.2943	0.812701	0.3913	0.00519797		700	KAT7	1.57966	2.55177	3.67576	1.73077e-06		700	B4GALNT2	1.75917	3.27569	4.36759	0.00197083
	260	PRELID1	1.2943	0.812701	0.3612	0.0143799		701	RIMKLB	1.15437	2.55177	4.16181	0.00636163		701	SLIT2	1.97148	3.27569	4.33726	0.00348736
	261	ACTR3	1.204	0.752501	0.2709	0.03639		702	GTSE1	0.850588	2.55177	4.86051	0.0350949		702	EDEM3	2.06247	3.27569	4.48891	0.00352436
	262	2007-09-01	1.2642	0.752501	0.2709	0.0427908		703	RSF1	1.36702	2.52139	4.07067	6.37654e-05		703	ARSK	0.545948	3.27569	4.2766	0.019019
	263	CNPPD1	5.29761	0.692301	0.481601	0.00831806		704	TAP2	0.789832	2.52139	5.46807	0.000220805		704	COL21A1	2.15346	3.24536	4.24627	0.00170512
	264	ALDH3B2	4.1237	0.662201	0.3311	0.0241551		705	INSR	1.36702	2.52139	4.25294	0.000233698		705	NFASC	2.03214	3.24536	4.36759	0.00175126
	265	ENSSSCG00000000576	1.0234	0.632101	0.2408	0.0454534		706	ATXN3	1.27588	2.52139	3.73651	0.000344771		706	RAB33A	1.97148	3.24536	4.33726	0.00181822
	266	FAM25C; FAM25A; FAM25G	4.42471	0.511701	0.301	0.0306209		707	RBM38	1.18475	2.52139	5.83261	0.00190176		707	RP11-722G7.1; TMSB15B; TMSB15A	1.60751	3.24536	4.21594	0.00238858
	267	ATG10	5.17721	0.481601	0.3311	0.0280375		708	DCAF4; DCAF4L2; DCAF4L1	1.09361	2.52139	4.07067	0.00754969		708	LHFP	1.45586	3.24536	4.2766	0.00270815
	268	SNORD110	4.51501	0.451501	0.301	0.0307571		709	GPT2	1.03286	2.52139	4.86051	0.00916007		709	SH2D5	1.0919	3.24536	4.1856	0.00406983
								710	TMEM141	1.2455	2.52139	5.58958	0.01696		710	CCDC89	1.63785	3.24536	4.2766	0.0143822
								711	ASXL2	0.972101	2.52139	4.64786	0.0201596		711	SH3KBP1	0.272974	3.24536	4.06428	0.049125
								712	GJC1	0.850588	2.52139	4.52635	0.029912		712	TENM1	2.03214	3.21503	4.36759	0.00178287
								713	BOD1L2; BOD1	0.880967	2.52139	4.34408	0.0355556		713	KIF7	2.00181	3.21503	4.33726	0.00179164
								714	ZFAND6	1.76193	2.49101	3.31122	1.96939e-10		714	CCDC148	1.81983	3.21503	4.21594	0.0020058
								715	SUCLG2	1.42777	2.49101	3.55424	1.15526e-05		715	PRSS50	1.81983	3.21503	4.21594	0.00277425
								716	CH242-286D19.2	1.51891	2.46063	3.58462	3.66976e-07		716	ENSSSCG00000027663	1.72884	3.21503	4.2766	0.00448167
								717	NUB1	1.51891	2.46063	3.85803	1.01395e-06		717	RSG1	1.81983	3.21503	4.36759	0.00472702
								718	KAT6B	1.12399	2.46063	4.10105	0.00139134		718	ENSSSCG00000013225	1.81983	3.21503	4.33726	0.00602413
								719	CTGF	1.09361	2.46063	4.10105	0.00241642		719	SNORA71	1.45586	3.21503	4.24627	0.0100084
								720	DPYSL2	1.03286	2.46063	6.19714	0.0127961		720	ACVR1C	0.454957	3.21503	4.15527	0.0188349
								721	TMEM8A	0.911345	2.46063	5.9845	0.0282589		721	SDHAF3	1.63785	3.21503	4.51924	0.0219473
								722	RNF2	1.21513	2.43025	3.91878	0.00343825		722	KCNJ8	2.00181	3.1847	4.36759	0.00182248
								723	SRF	1.06324	2.43025	5.22504	0.00867276		723	CYP17A1	1.91082	3.1847	4.33726	0.00190045
								724	AACS	0.911345	2.43025	5.49845	0.0232762		724	NWD2	1.88049	3.1847	4.33726	0.00192439
								725	NSMCE4A	0.729076	2.43025	4.13143	0.0274797		725	SCAI	1.85016	3.1847	4.30693	0.0019565
								726	RIT1	0.911345	2.43025	3.85803	0.0350949		726	ATP6V1C2	1.72884	3.1847	4.33726	0.0020661
								727	ABHD17C	0.698698	2.43025	4.13143	0.048165		727	FMNL1	1.75917	3.1847	4.24627	0.0020668
								728	TUBA1A	1.91382	2.39987	2.9163	1.14186e-10		728	RP1-27O5.3; ZBTB8B	1.72884	3.1847	4.2766	0.00216293
								729	FDFT1	1.48853	2.39987	3.28084	2.20088e-07		729	RIBC1	1.81983	3.1847	4.06428	0.00226826
								730	PRR14L	1.3974	2.39987	3.70614	1.50172e-05		730	PGLYRP1	1.18289	3.1847	4.30693	0.00316951
								731	AP1S2	1.21513	2.39987	3.79727	0.000755182		731	ACAD10	1.15256	3.1847	4.15527	0.00534789
								732	ZC3HAV1	1.03286	2.39987	3.73651	0.0138667		732	SLC12A9	1.60751	3.1847	4.1856	0.0256349
								733	PEX5	0.911345	2.39987	4.13143	0.0198895		733	SLC12A6	1.91082	3.15437	4.09461	0.00199865
								734	TAC1	0.789832	2.39987	4.10105	0.0424541		734	CROT	1.81983	3.15437	4.21594	0.00202661
								735	PSIP1	1.48853	2.3695	3.18971	2.70453e-08		735	PARP12	1.66818	3.15437	4.21594	0.00226602
								736	TCEAL8	1.54929	2.3695	3.49349	2.70453e-08		736	DENND4B	1.60751	3.15437	4.12494	0.00235143
								737	ARL4A	1.12399	2.3695	3.67576	0.0014022		737	MAP4K2	1.63785	3.15437	4.12494	0.0026071
								738	KDM1A	0.941723	2.3695	3.85803	0.00760002		738	STAMBPL1	1.48619	3.15437	4.15527	0.00282265
								739	CCND1	0.364538	2.3695	5.0124	0.0397613		739	SLC30A2	1.27388	3.15437	4.36759	0.00402777
								740	TSPAN18	0.729076	2.33912	5.34656	0.000257092		740	CH242-402I11.1	1.45586	3.15437	4.36759	0.00605731
								741	AKIRIN2	1.15437	2.33912	3.52387	0.000663272		741	LDB2	0.424627	3.15437	4.09461	0.0227044
								742	CTB-50L17.10	0.82021	2.33912	4.16181	0.0338843		742	SLC9B1	1.66818	3.15437	4.15527	0.0328018
								743	ZXDC	0.82021	2.33912	4.83013	0.0435734		743	ABHD17B	1.7895	3.12404	5.30783	3.13978e-06
								744	G3BP2	1.64042	2.30874	3.06819	1.14186e-10		744	C11orf1	1.91082	3.12404	4.30693	0.00195164
								745	PKP2	1.03286	2.30874	3.76689	0.00643254		745	PLXNC1	1.48619	3.12404	4.21594	0.00347565
								746	SESN1	0.698698	2.30874	3.70614	0.0454476		746	KLC2	1.51652	3.12404	4.1856	0.00617353
								747	ACADSB	1.57966	2.27836	3.15933	3.44621e-10		747	FBLN5	1.75917	3.12404	4.00362	0.00621669
								748	RBBP5	0.941723	2.27836	3.97954	0.0134609		748	CNKSR1	0.697601	3.12404	4.2766	0.0150712
								749	MSH6	1.61004	2.24798	2.88592	1.14186e-10		749	PLA2G3	1.57718	3.12404	4.2766	0.0294868
								750	GPX8	1.21513	2.24798	3.40235	0.000561169		750	SLC39A14	2.24445	3.09371	4.64056	1.42846e-10
								751	PXK	1.03286	2.24798	3.70614	0.00322254		751	SLC24A2	1.85016	3.09371	4.1856	0.00211176
								752	SLC1A5	1.00248	2.24798	4.10105	0.00450918		752	ISL1	1.81983	3.09371	4.03395	0.00211589
								753	TRAFD1	1.03286	2.24798	3.46311	0.00666357		753	HSD17B6	1.81983	3.09371	4.1856	0.00217135
								754	POC1A	0.850588	2.24798	3.615	0.0145745		754	SLC16A3	1.60751	3.09371	4.06428	0.00244667
								755	METTL9	1.36702	2.21761	3.15933	1.78134e-06		755	METAP1D	1.36487	3.09371	4.09461	0.00368586
								756	BNIP3L	1.09361	2.21761	3.58462	0.000248617		756	RFLNB	1.27388	3.09371	4.2766	0.0285162
								757	TCP11L1	0.82021	2.21761	4.5871	0.0288816		757	THTPA	1.24355	3.09371	4.03395	0.0393935
								758	CNDP2	1.6708	2.18723	2.67328	1.14186e-10		758	DNMT3B	2.21412	3.06338	4.39792	1.42846e-10
								759	TPMT	1.27588	2.18723	3.18971	2.85171e-05		759	GDF9	1.69851	3.06338	4.00362	0.00226826
								760	PPM1B	1.03286	2.18723	3.64538	0.000852512		760	ISPD	1.69851	3.06338	4.12494	0.00237429
								761	LRRCC1	0.880967	2.18723	4.3137	0.00859258		761	ACSBG1	1.48619	3.06338	4.06428	0.00269987
								762	TP53BP2	0.941723	2.18723	3.97954	0.0112642		762	KIAA0556	1.72884	3.06338	4.06428	0.00294515
								763	ABHD17B	0.880967	2.18723	3.615	0.0180749		763	SEMA6D	1.57718	3.06338	4.15527	0.00328772
								764	ENSSSCG00000008602	1.57966	2.15685	2.73403	1.14186e-10		764	ZDHHC1	1.15256	3.06338	4.12494	0.00347565
								765	PEBP1	1.64042	2.15685	2.70366	1.14186e-10		765	HIGD1B	1.0919	3.06338	4.03395	0.00391765
								766	UPF3B	1.45815	2.15685	2.79479	6.41214e-08		766	PRRT3	1.72884	3.06338	4.1856	0.00418545
								767	JMJD1C	1.30626	2.15685	3.12895	4.35758e-06		767	TBCEL	1.30421	3.06338	4.00362	0.0050033
								768	USH1C	1.18475	2.15685	3.49349	0.000117484		768	LIX1	1.42553	3.06338	4.15527	0.00582841
								769	HMGCR	1.15437	2.15685	3.03782	0.000214453		769	MCC	1.00091	3.06338	4.03395	0.00682989
								770	BRCA1	1.12399	2.15685	3.18971	0.000466626		770	ITLN2	0.66727	3.06338	4.03395	0.0140936
								771	SRSF9	1.09361	2.15685	3.43273	0.000860431		771	KLHL32	1.7895	3.03305	4.00362	0.00224714
								772	FRS2	0.759454	2.15685	3.79727	0.0180311		772	KCNK5	1.54685	3.03305	4.21594	0.002475
								773	ENSSSCG00000030300	1.03286	2.12647	4.22256	0.00372887		773	TMEM63A	1.45586	3.03305	3.97329	0.0036533
								774	SYCP3	1.42777	2.09609	2.79479	1.04985e-09		774	IFT122	1.12223	3.03305	4.12494	0.00431433
								775	RCN2	1.2455	2.09609	3.03782	3.4884e-07		775	PDE3A	0.727931	3.03305	4.06428	0.00640106
								776	ESRP1	1.36702	2.09609	2.97706	1.6258e-06		776	PEAR1	0.879584	3.03305	4.21594	0.00752259
								777	REST	1.12399	2.09609	3.3416	2.42368e-05		777	ENPP4	1.63785	3.03305	4.09461	0.00897431
								778	PNP	1.21513	2.09609	3.15933	3.42028e-05		778	ENSSSCG00000014674	0.545948	3.03305	3.94296	0.0148412
								779	SRSF4	1.00248	2.09609	3.73651	0.0014514		779	KIF5C	2.03214	3.00272	8.88683	2.63113e-09
								780	GMCL1	0.789832	2.09609	3.52387	0.0221924		780	NT5C3A	1.81983	3.00272	7.55229	7.3565e-06
								781	ENSSSCG00000027800	1.30626	2.06571	3.00744	5.13365e-07		781	ENSSSCG00000010148	1.81983	3.00272	4.30693	0.00211589
								782	MAP1B	1.18475	2.06571	3.12895	3.73749e-05		782	ENSSSCG00000000367	1.81983	3.00272	4.03395	0.00225426
								783	TGIF1	1.18475	2.06571	3.43273	0.000190378		783	CH242-432I23.1	1.60751	3.00272	4.30693	0.0023466
								784	TAGLN	0.941723	2.06571	3.91878	0.00408606		784	TTLL7	1.66818	3.00272	4.1856	0.00236006
								785	AEBP2	0.850588	2.06571	3.37198	0.00516967		785	EID1	1.60751	3.00272	4.36759	0.0023605
								786	FAM135A	1.03286	2.03534	3.12895	0.000969634		786	MKS1	1.60751	3.00272	4.03395	0.00250617
								787	ENSSSCG00000005057	0.637941	2.03534	3.43273	0.0380892		787	ISPD	0.849253	3.00272	4.03395	0.00563067
								788	SET; SETSIP	1.51891	2.00496	2.49101	1.14186e-10		788	IMPAD1	1.75917	3.00272	3.91263	0.0058573
								789	SRSF2; SRSF8	1.2455	2.00496	2.73403	1.38229e-07		789	COL14A1	0.697601	3.00272	3.94296	0.0118558
								790	SORBS1	0.668319	2.00496	3.40235	0.0271506		790	PDLIM2	0.485288	3.00272	4.15527	0.016529
								791	ENSSSCG00000022827	0.972101	1.97458	3.52387	0.00147295		791	RP11-392E22.9	0.454957	3.00272	4.00362	0.019869
								792	ZNF292	0.850588	1.97458	3.12895	0.00522102		792	SAMD15	1.7895	2.97239	4.24627	0.00220249
								793	SETD3	0.668319	1.97458	4.25294	0.0380892		793	KLRG2	1.66818	2.97239	4.1856	0.00235529
								794	GTF2I	1.42777	1.9442	2.49101	1.14186e-10		794	SNORA26	1.21322	2.97239	3.97329	0.00362504
								795	UNG	1.18475	1.9442	2.76441	8.71357e-06		795	ALOX15B	1.27388	2.97239	4.09461	0.00572258
								796	CAB39L	0.972101	1.9442	3.22008	0.000213432		796	CYB5D2	1.60751	2.97239	4.00362	0.0136992
								797	PAIP1	0.668319	1.9442	3.40235	0.030405		797	U6	1.63785	2.97239	4.12494	0.0218076
								798	RAB34	0.577185	1.9442	3.85803	0.0445735		798	ARHGEF9	0.576279	2.97239	3.82164	0.0243357
								799	DPPA2	1.33664	1.91382	2.52139	6.44426e-10		799	ENSSSCG00000028877	0.272974	2.97239	3.85197	0.0460766
								800	CYSTM1	1.30626	1.91382	2.52139	3.41045e-08		800	CDCA7	1.66818	2.94206	8.28022	1.45724e-06
								801	SLC39A14	1.21513	1.91382	2.73403	2.93693e-07		801	PHKA2	1.63785	2.94206	4.36759	0.002369
								802	IDH2	1.12399	1.91382	2.67328	4.54851e-06		802	CIT	1.63785	2.94206	4.15527	0.00241112
								803	KIAA1551	1.09361	1.91382	2.73403	1.08313e-05		803	CCDC169	1.54685	2.94206	3.94296	0.00286349
								804	CWF19L2	0.880967	1.91382	3.06819	0.00225766		804	RIPPLY2	1.33454	2.94206	4.12494	0.00305059
								805	SIN3A	0.880967	1.91382	3.00744	0.00274603		805	CU151851.1	1.3952	2.94206	3.91263	0.00396573
								806	BOD1L1	0.880967	1.91382	3.15933	0.00422161		806	NEIL1	1.42553	2.94206	3.85197	0.00480945
								807	TRIM59	0.607563	1.91382	3.25046	0.0429993		807	MCTP1	1.0919	2.94206	3.8823	0.00617294
								808	FAM49B	0.941723	1.88345	3.12895	0.000830346		808	CNTLN	1.36487	2.94206	4.00362	0.0070717
								809	TMEM55B	0.880967	1.88345	3.09857	0.00172837		809	TRIM74; TRIM50; TRIM73	1.06157	2.94206	4.03395	0.00932032
								810	MAP2K4	0.637941	1.88345	2.97706	0.021491		810	TBC1D30	0.606609	2.94206	3.94296	0.00966314
								811	PGAP1	0.729076	1.88345	5.31618	0.0256429		811	ENSSSCG00000029791	0.697601	2.94206	4.00362	0.0168099
								812	ZMYM4	0.577185	1.88345	3.18971	0.0355834		812	SLITRK4	0.272974	2.94206	3.82164	0.049919
								813	SC5D	0.637941	1.88345	3.64538	0.04584		813	SLCO3A1	1.60751	2.91173	4.03395	0.0025422
								814	PPHLN1	1.12399	1.85307	2.85555	1.29866e-06		814	GARNL3	1.60751	2.91173	3.94296	0.00265914
								815	PSAT1	0.972101	1.85307	2.97706	0.000307976		815	FAM111A	1.42553	2.91173	4.00362	0.00284019
								816	EPCAM	0.941723	1.85307	2.6429	0.000658475		816	CCDC39	1.48619	2.91173	3.97329	0.00286349
								817	TDG	0.911345	1.85307	2.67328	0.00116613		817	CNR1	1.51652	2.91173	3.8823	0.00294515
								818	TMEM242	0.972101	1.85307	2.61252	0.00265813		818	PLCB4	1.3952	2.91173	3.97329	0.00296949
								819	RWDD3	0.850588	1.85307	3.40235	0.00332847		819	KCTD17	1.24355	2.91173	4.15527	0.00325758
								820	ENSSSCG00000016408	0.759454	1.85307	3.52387	0.00798293		820	SYT11	1.42553	2.91173	4.1856	0.00357589
								821	KDM5B	0.82021	1.85307	3.03782	0.0082167		821	C5orf42	1.30421	2.91173	3.85197	0.0040068
								822	BLM	0.607563	1.85307	3.37198	0.0397492		822	EFCAB5	0.606609	2.91173	3.97329	0.0100165
								823	MKRN1	1.18475	1.82269	2.43025	7.36652e-09		823	ATCAY	0.515618	2.91173	3.85197	0.0142159
								824	VPS37B	0.546807	1.82269	3.15933	0.0360291		824	HMGN4	0.606609	2.91173	4.03395	0.0386888
								825	PPIL4	1.06324	1.79231	2.46063	8.93284e-06		825	DIXDC1	0.303305	2.91173	3.85197	0.0396298
								826	MNAT1	0.972101	1.79231	3.03782	0.000315254		826	UCHL1	2.06247	2.88139	4.33726	1.42846e-10
								827	TGFBR1	0.880967	1.79231	2.94668	0.00061026		827	FCHO1	1.60751	2.88139	4.03395	0.00254609
								828	TXLNG	0.698698	1.79231	3.06819	0.0161555		828	KIAA0408	1.57718	2.88139	3.94296	0.00263828
								829	SETD5	0.698698	1.79231	3.3416	0.0177945		829	GPR85	1.51652	2.88139	3.94296	0.00269536
								830	RBPJ	1.03286	1.76193	2.55177	1.2753e-05		830	NOS1	1.21322	2.88139	3.94296	0.00337403
								831	NUP50	0.880967	1.76193	2.70366	0.000755182		831	ENSSSCG00000027966	1.24355	2.88139	4.00362	0.00393259
								832	TMEM254	0.759454	1.76193	3.06819	0.00631972		832	BICDL2	0.849253	2.88139	3.91263	0.00630588
								833	GNAI2	0.729076	1.76193	2.94668	0.00658805		833	CCDC148	0.788592	2.88139	3.91263	0.00769442
								834	CYLD	0.607563	1.76193	3.25046	0.0266041		834	RNF180	0.697601	2.88139	3.85197	0.0111741
								835	CEP162	0.607563	1.76193	3.18971	0.029386		835	AK5	0.63694	2.88139	4.06428	0.0330157
								836	CTNNAL1	0.789832	1.73155	2.61252	0.00281118		836	PHLDB3	1.42553	2.85106	3.94296	0.00290885
								837	PARVB	0.759454	1.73155	3.97954	0.00823511		837	ENSSSCG00000000263	1.21322	2.85106	3.97329	0.00332843
								838	MARVELD3	0.637941	1.73155	3.40235	0.018555		838	INA	0.727931	2.85106	3.91263	0.00709742
								839	ENSSSCG00000014045	0.607563	1.73155	5.31618	0.0258414		839	ENSSSCG00000005509	1.12223	2.85106	4.00362	0.0150421
								840	CTBP2	0.972101	1.70118	2.49101	1.61966e-05		840	PTPRD	0.394296	2.85106	3.8823	0.024209
								841	MTA3	0.911345	1.70118	2.67328	0.000205791		841	S100A9	0.333635	2.85106	3.82164	0.0349164
								842	PABPN1	0.850588	1.70118	2.52139	0.00177081		842	WHAMM	0.333635	2.85106	3.73065	0.0382898
								843	PSRC1	0.759454	1.70118	3.18971	0.00461813		843	DDX4	1.60751	2.82073	4.06428	0.00263828
								844	ST6GALNAC4	0.637941	1.70118	3.00744	0.0212739		844	FAM212A	1.60751	2.82073	3.97329	0.00267472
								845	BAZ1B	0.880967	1.6708	2.55177	0.000369716		845	RGS10	1.54685	2.82073	3.85197	0.00274615
								846	OXT	0.577185	1.6708	5.34656	0.00250698		846	ZSCAN29	1.12223	2.82073	3.91263	0.00409723
								847	SETX	0.789832	1.6708	2.61252	0.00323906		847	ENSSSCG00000007874	1.03124	2.82073	3.8823	0.00420555
								848	TBPL1	0.729076	1.6708	2.88592	0.00368475		848	MAP7D2	0.909914	2.82073	4.00362	0.00508994
								849	DIS3L	0.546807	1.6708	2.97706	0.0263985		849	TAC4	0.879584	2.82073	4.09461	0.00652558
								850	POGZ	0.486051	1.6708	3.82765	0.0390787		850	SEMA5B	0.606609	2.82073	3.8823	0.0114486
								851	PTOV1	0.486051	1.6708	3.85803	0.04588		851	PPP1R9A	0.485288	2.82073	3.76098	0.0162431
								852	LRRCC1	0.455672	1.6708	3.00744	0.0478285		852	DLG4	1.57718	2.7904	4.24627	0.00257161
								853	MYO6	0.486051	1.6708	2.79479	0.0489723		853	RAVER2	1.60751	2.7904	3.76098	0.00275409
								854	ATL2	0.911345	1.64042	2.43025	3.28239e-05		854	DACH1	1.45586	2.7904	4.09461	0.00284213
								855	ORC5	0.577185	1.64042	3.09857	0.0213631		855	GLCCI1	1.30421	2.7904	3.85197	0.0032011
								856	SUMO3	0.486051	1.64042	3.22008	0.0384064		856	IKBKE	1.27388	2.7904	3.82164	0.00345405
								857	ACOT7	0.486051	1.64042	3.09857	0.03858		857	ENSSSCG00000022018	1.12223	2.7904	4.03395	0.00368586
								858	RBMY1F; RBMY1J; RBMY1B; RBMY1E; RBMY1A1; RBMY1D	1.15437	1.61004	2.12647	1.14186e-10		858	NMI	1.45586	2.7904	4.03395	0.00376784
								859	SORD	0.941723	1.61004	2.33912	2.50267e-05		859	PCDH9	0.940245	2.7904	4.12494	0.00462608
								860	NFYB	0.82021	1.61004	2.49101	0.00104169		860	SPAG8	1.18289	2.7904	3.94296	0.00555911
								861	SYAP1	0.668319	1.61004	2.3695	0.0104959		861	CNST	0.727931	2.7904	3.8823	0.00730892
								862	HDAC2	1.12399	1.57966	2.00496	1.14186e-10		862	LRRN2	0.727931	2.7904	3.85197	0.00939172
								863	CXADR; AC136352.2	0.941723	1.57966	2.21761	3.3943e-06		863	CFI	1.63785	2.7904	3.79131	0.0111925
								864	LUC7L3	0.850588	1.57966	2.27836	0.00013323		864	RFXAP	0.424627	2.7904	3.79131	0.0232518
								865	IVD	0.729076	1.57966	2.70366	0.0019447		865	ZNF532	1.51652	2.76007	4.03395	0.0027736
								866	ANP32A; ANP32D	0.698698	1.57966	2.33912	0.0102806		866	TBC1D4	1.54685	2.76007	3.76098	0.00284749
								867	ENSSSCG00000004465	0.577185	1.57966	2.73403	0.0146849		867	C20orf96	1.45586	2.76007	4.03395	0.00287183
								868	RBM17	0.577185	1.57966	2.58214	0.0169169		868	MACC1	1.21322	2.76007	3.94296	0.00419817
								869	TAF9B	0.546807	1.57966	3.18971	0.0177779		869	DEF6	0.879584	2.76007	3.82164	0.00561969
								870	PHF20	0.546807	1.57966	2.82517	0.0178277		870	FRMPD1	0.758262	2.76007	3.97329	0.00736643
								871	PSME3	1.09361	1.54929	2.00496	1.02617e-09		871	ZDHHC15	0.727931	2.76007	3.79131	0.00833505
								872	SAE1	0.941723	1.54929	2.09609	3.6679e-06		872	FOLR2; FOLR3	0.576279	2.76007	3.85197	0.0125029
								873	GTSF1	0.941723	1.54929	2.21761	8.51503e-06		873	ENSSSCG00000021244	0.272974	2.76007	3.82164	0.0469671
								874	AGTRAP	0.880967	1.54929	2.27836	8.17733e-05		874	ENSSSCG00000004081	1.51652	2.72974	3.63966	0.00316652
								875	ZFP2	0.82021	1.54929	2.33912	0.000160767		875	ENSSSCG00000026040	1.3952	2.72974	3.76098	0.0032538
								876	NEK2	0.82021	1.54929	2.67328	0.000312863		876	ZNF740	1.0919	2.72974	3.91263	0.00393259
								877	TSTD1	0.698698	1.54929	2.70366	0.00307961		877	ENSSSCG00000021150	1.06157	2.72974	4.09461	0.00431011
								878	ENSSSCG00000028485	0.577185	1.54929	2.3695	0.00828975		878	SYNM	0.727931	2.72974	3.8823	0.00782412
								879	ENSSSCG00000000372	0.759454	1.54929	5.61996	0.0172871		879	SLC16A12	0.63694	2.72974	3.79131	0.0095563
								880	ENSSSCG00000022379	0.577185	1.54929	3.49349	0.0220156		880	PPM1J	0.576279	2.72974	3.8823	0.0119114
								881	MTCH1	0.455672	1.54929	2.85555	0.0415945		881	SQRDL	0.424627	2.72974	3.73065	0.0227044
								882	UBR7	0.668319	1.51891	2.49101	0.00400374		882	ENSSSCG00000015404	0.424627	2.72974	3.63966	0.0231014
								883	OAZ2	0.546807	1.51891	3.12895	0.015947		883	THSD7A	0.333635	2.72974	3.76098	0.0355745
								884	CSNK1D	0.516429	1.51891	3.28084	0.028296		884	GAD2	1.0919	2.69941	3.8823	0.00478353
								885	OAT	1.03286	1.48853	1.91382	1.65503e-09		885	ATP2A3	0.818923	2.69941	3.85197	0.00605731
								886	LAPTM4B	1.00248	1.48853	1.9442	4.02111e-09		886	ENSSSCG00000024190	0.970575	2.69941	3.76098	0.00607247
								887	FOLR1	0.880967	1.48853	2.06571	5.11282e-05		887	CD34	1.00091	2.69941	3.94296	0.0068151
								888	UBE2G1	0.82021	1.48853	2.15685	5.73667e-05		888	TMEM86A	1.27388	2.69941	3.94296	0.0097402
								889	RIF1	0.82021	1.48853	2.18723	9.50061e-05		889	PIK3C2B	0.485288	2.69941	3.85197	0.0143916
								890	FKBP8	0.577185	1.48853	2.61252	0.0141126		890	ABCG4	0.363966	2.69941	3.79131	0.0289033
								891	TRPM7	0.516429	1.48853	2.46063	0.022225		891	TPMT	1.75917	2.66908	3.91263	4.11187e-08
								892	HNRNPA0	0.546807	1.48853	3.09857	0.0222468		892	PROX1	1.30421	2.66908	3.79131	0.00331561
								893	CTSZ	0.546807	1.48853	2.79479	0.0224411		893	DNAJC16	1.24355	2.66908	3.85197	0.00348572
								894	TRNAU1AP	0.486051	1.48853	2.73403	0.0313697		894	STK39	0.879584	2.66908	3.76098	0.00681998
								895	AP1G2	0.486051	1.48853	2.55177	0.0327522		895	STOX1	0.606609	2.66908	3.76098	0.0203249
								896	ENSSSCG00000005491	1.00248	1.45815	1.91382	6.84051e-09		896	SYCP1	0.333635	2.66908	3.70032	0.0337614
								897	STMN1	0.850588	1.45815	2.12647	1.05187e-05		897	RP9	1.21322	2.66908	4.09461	0.0366737
								898	AP2B1	0.82021	1.45815	2.00496	3.95044e-05		898	NSUN7	0.333635	2.66908	3.60933	0.0376597
								899	HENMT1	0.729076	1.45815	2.27836	0.000198233		899	ENSSSCG00000030300	0.788592	2.66908	5.15618	0.046903
								900	NT5C3A	0.729076	1.45815	2.33912	0.00124399		900	BEX1	1.69851	2.63875	4.39792	8.08043e-08
								901	CENPH	0.698698	1.45815	2.18723	0.00168402		901	FUZ	1.42553	2.63875	3.73065	0.00316951
								902	CDC42SE1	0.607563	1.45815	2.52139	0.00974909		902	FAM178B	1.30421	2.63875	4.09461	0.00320405
								903	ESCO2	0.637941	1.45815	2.33912	0.0187852		903	RAPGEF5	1.18289	2.63875	3.60933	0.00402777
								904	FBXO9	0.486051	1.45815	2.52139	0.026895		904	ENSSSCG00000026657	1.21322	2.63875	3.60933	0.00419817
								905	STUB1	0.425294	1.45815	2.61252	0.0380892		905	SYT14; AL022397.1	0.909914	2.63875	4.00362	0.00529206
								906	FUNDC1	0.729076	1.42777	2.09609	0.000464129		906	CD33	0.818923	2.63875	3.70032	0.00656812
								907	SQLE	0.637941	1.42777	2.18723	0.00356639		907	SNORD12	0.66727	2.63875	3.66999	0.00985323
								908	RTF1	0.637941	1.42777	2.21761	0.00452029		908	CA13	0.545948	2.63875	3.66999	0.0147018
								909	COMMD1	0.607563	1.42777	2.43025	0.00773628		909	KCNIP1	0.485288	2.63875	3.76098	0.0179909
								910	PLPP1	0.394916	1.42777	2.79479	0.0486386		910	MAP3K3	0.303305	2.63875	3.51833	0.0384951
								911	PAIP2	0.941723	1.3974	1.88345	1.07354e-08		911	ACKR1	0.272974	2.63875	3.70032	0.0481033
								912	SEC61G	0.911345	1.3974	1.82269	4.69535e-08		912	G3BP2	1.63785	2.60842	3.66999	2.29073e-10
								913	SDCBP	0.82021	1.3974	1.9442	1.1413e-05		913	BBX	1.12223	2.60842	7.97691	0.00162124
								914	SPR	0.759454	1.3974	2.06571	0.000229843		914	DBNDD1	1.18289	2.60842	3.94296	0.00367959
								915	CLU	0.516429	1.3974	2.33912	0.0135722		915	SCARNA13	1.12223	2.57809	4.12494	0.00380077
								916	DYNLL2	0.33416	1.3974	5.22504	0.0441701		916	LMBR1	1.15256	2.57809	3.97329	0.00462569
								917	PPA2	0.425294	1.3974	2.94668	0.0450212		917	FMO4	0.940245	2.57809	3.73065	0.00758578
								918	EIF2D	0.394916	1.3974	2.9163	0.0489972		918	SERF1B; SERF1A	0.909914	2.57809	3.8823	0.00995895
								919	H2AFZ	0.789832	1.36702	2.06571	1.45875e-05		919	ENSSSCG00000022551	1.24355	2.54776	3.70032	0.00398441
								920	SMARCAD1	0.546807	1.36702	2.24798	0.00921654		920	OLFM1	1.06157	2.54776	3.76098	0.00438264
								921	ZFAND5	0.486051	1.36702	2.39987	0.0169997		921	DDX4	1.0919	2.54776	3.82164	0.00445902
								922	HINFP	0.425294	1.36702	2.46063	0.0313905		922	ENSSSCG00000027654	0.970575	2.54776	4.00362	0.00470626
								923	DRG1	0.911345	1.33664	1.73155	3.44621e-10		923	ENSSSCG00000007240	0.849253	2.54776	3.85197	0.00681998
								924	ZNF106	0.729076	1.33664	1.9442	9.83953e-05		924	RUNDC3A	0.727931	2.54776	3.91263	0.0070717
								925	KLHDC3	0.668319	1.33664	2.06571	0.00112191		925	EPOR	0.697601	2.54776	3.63966	0.00797212
								926	HTATIP2	0.577185	1.33664	2.18723	0.00716815		926	CCM2	0.788592	2.54776	3.60933	0.00937588
								927	CENPT	0.546807	1.33664	2.18723	0.00759373		927	AFF1	0.970575	2.54776	3.70032	0.0167017
								928	SPRYD7	0.516429	1.33664	2.12647	0.0145894		928	B2M	0.333635	2.54776	3.51833	0.0309019
								929	ALG13	0.394916	1.33664	2.30874	0.0344586		929	TMEM102	0.697601	2.51743	3.85197	0.00901771
								930	STARD7	0.364538	1.33664	2.70366	0.0466912		930	PDE3B	0.394296	2.51743	3.54867	0.0226915
								931	DARS	0.82021	1.30626	1.79231	4.01358e-07		931	HSBP1L1	0.363966	2.51743	3.51833	0.0286879
								932	MRPL1	0.759454	1.30626	1.79231	1.13647e-05		932	ENSSSCG00000009224	0.394296	2.51743	3.60933	0.0327318
								933	SUPT3H; AL161905.1	0.364538	1.30626	2.52139	0.0456479		933	CALB2	0.394296	2.51743	3.73065	0.0415532
								934	PRDX2	0.82021	1.27588	1.73155	4.25588e-08		934	KCNN2	1.21322	2.4871	3.85197	0.00390613
								935	GLUD1	0.394916	1.27588	2.03534	0.0202187		935	TNFSF11	1.15256	2.4871	3.63966	0.00408765
								936	MSH6	0.455672	1.27588	3.52387	0.0222542		936	CCDC172	1.15256	2.4871	3.579	0.00421806
								937	H3F3A	0.82021	1.2455	1.70118	3.32604e-07		937	FMR1NB	0.818923	2.4871	3.51833	0.00654805
								938	CCNG1	0.789832	1.2455	1.6708	9.74086e-07		938	CD19	0.758262	2.4871	3.79131	0.00763689
								939	LSM6	0.698698	1.2455	1.79231	0.000110436		939	CTB-16J4.1	0.545948	2.4871	3.66999	0.0145567
								940	CUL1	0.546807	1.2455	2.09609	0.00452909		940	ENSSSCG00000013754	0.545948	2.4871	3.63966	0.0148069
								941	RFC3	0.364538	1.2455	2.03534	0.0392802		941	NFATC4	0.454957	2.4871	3.85197	0.0205917
								942	SUB1	0.759454	1.21513	1.70118	9.28634e-07		942	CATSPERG	0.727931	2.4871	3.70032	0.0423363
								943	HYPK	0.668319	1.21513	1.73155	0.000178352		943	ADGRL1	0.849253	2.45677	3.76098	0.00589114
								944	DDX42	0.486051	1.21513	1.91382	0.00843534		944	TBC1D10C	0.879584	2.45677	3.8823	0.0060556
								945	FAHD2A; FAHD2B	0.486051	1.21513	2.12647	0.0111092		945	ESYT3	1.03124	2.45677	3.54867	0.00857289
								946	PPIG	0.486051	1.21513	1.9442	0.0130998		946	SLX4	0.515618	2.45677	3.54867	0.0152818
								947	BCAT1	0.455672	1.21513	2.09609	0.01365		947	CXCL12	0.424627	2.45677	3.579	0.0433169
								948	TMEM87A	0.425294	1.21513	2.15685	0.0151102		948	WDR91	0.303305	2.45677	3.54867	0.0434402
								949	CASP3	0.455672	1.21513	2.03534	0.0192333		949	SNORD14	0.515618	2.42644	3.79131	0.0137965
								950	MPC2	0.698698	1.18475	1.64042	1.06393e-05		950	ALOX12B	0.394296	2.42644	3.42734	0.0232951
								951	PGM2	0.698698	1.18475	1.64042	1.47947e-05		951	CHST7	0.363966	2.42644	3.39701	0.0296894
								952	TMEM59	0.577185	1.18475	1.70118	0.00135743		952	CEP112	0.333635	2.42644	3.54867	0.0326189
								953	MRPS6	0.546807	1.18475	1.88345	0.00182857		953	CROCC	0.909914	2.39611	3.63966	0.00563067
								954	DLGAP5	0.516429	1.18475	1.85307	0.00360483		954	PPP1R32	0.63694	2.39611	3.579	0.0104352
								955	MCM2	0.516429	1.18475	1.85307	0.00622788		955	GNAL	0.697601	2.39611	3.85197	0.0108686
								956	CTH	0.425294	1.18475	1.9442	0.0165756		956	SAXO2	0.576279	2.39611	3.79131	0.0301633
								957	RBM27; RP11-449H3.3	0.364538	1.18475	1.9442	0.0350165		957	TGFBR3	0.303305	2.39611	3.79131	0.0382056
								958	SUMO2	0.759454	1.15437	1.54929	3.3818e-08		958	HLA-DOB	1.12223	2.36578	3.79131	0.00403709
								959	RP11-87C12.2; PSMD9	0.607563	1.15437	1.70118	0.000419646		959	MLXIP	1.00091	2.36578	3.85197	0.00490315
								960	L3MBTL2	0.486051	1.15437	1.76193	0.00624789		960	WDR72	0.272974	2.36578	3.39701	0.0442808
								961	MSH2	0.455672	1.15437	1.79231	0.0157701		961	NT5C	1.03124	2.33545	4.70122	0.00115306
								962	DDX24	0.425294	1.15437	1.88345	0.0168643		962	HLCS	0.940245	2.33545	4.2766	0.00215796
								963	MORF4L1	0.607563	1.12399	1.61004	0.000146252		963	VASH2	0.394296	2.33545	3.54867	0.0226808
								964	AASDHPPT	0.486051	1.12399	1.85307	0.00428111		964	SNORD50	0.788592	2.33545	3.8823	0.0229999
								965	TMEM183A	0.455672	1.12399	2.15685	0.0110652		965	ssc-let-7d	0.940245	2.30512	3.54867	0.00522986
								966	FABP5	0.425294	1.12399	1.85307	0.0168927		966	ULBP1; RAET1L; ULBP3; RAET1G; ULBP2	0.788592	2.30512	3.94296	0.00752953
								967	ENSSSCG00000026775	0.364538	1.12399	2.06571	0.0270614		967	ENSSSCG00000008418	0.606609	2.30512	3.36668	0.0101568
								968	PRPF38B	0.303782	1.12399	1.9442	0.0451693		968	CCT6B	0.485288	2.30512	3.66999	0.0149952
								969	MRPL10	0.303782	1.12399	1.9442	0.0464574		969	SHISA6	0.485288	2.30512	3.54867	0.0196395
								970	PRDX1	0.607563	1.09361	1.51891	0.000114847		970	JADE1	1.27388	2.27479	6.00543	7.8864e-05
								971	LARS	0.546807	1.09361	1.6708	0.000548673		971	SNORD19	0.66727	2.27479	3.63966	0.00813624
								972	MPHOSPH8	0.425294	1.09361	1.79231	0.0109824		972	RGL1	0.515618	2.27479	3.27569	0.0137599
								973	LUZP1	0.425294	1.09361	1.82269	0.0141126		973	PANK4	0.515618	2.27479	3.63966	0.044927
								974	PIGY	0.33416	1.09361	1.76193	0.0300618		974	SGCE	1.0919	2.24445	4.03395	0.00403709
								975	MLF2	0.607563	1.06324	1.51891	6.49288e-05		975	SH2D6	0.727931	2.24445	3.45767	0.00852308
								976	RPA2	0.486051	1.06324	1.64042	0.00313528		976	ENSSSCG00000029749	0.576279	2.24445	3.63966	0.0140246
								977	TRNT1	0.425294	1.06324	1.64042	0.00670596		977	ENSSSCG00000010869	0.485288	2.24445	3.488	0.016093
								978	MAT2A	0.33416	1.06324	1.70118	0.0246291		978	PRCP	1.00091	2.21412	4.61023	0.00309983
								979	DEK	0.33416	1.06324	1.79231	0.033764		979	LYPD4	0.454957	2.21412	3.42734	0.0181972
								980	SWSAP1	0.303782	1.06324	1.82269	0.0369204		980	DACH1	0.849253	2.18379	3.51833	0.00634312
								981	MRPL38	0.303782	1.06324	1.79231	0.0389222		981	HPCA	0.788592	2.18379	3.42734	0.00686849
								982	USP48	0.394916	1.03286	1.6708	0.0141684		982	MESP2	0.66727	2.18379	3.488	0.00901771
								983	IDI1	0.273403	1.03286	1.85307	0.0459237		983	VPS9D1	0.576279	2.18379	3.488	0.0119796
								984	ENSSSCG00000008433	0.607563	1.00248	1.36702	2.70081e-06		984	EPS8L2	0.454957	2.18379	3.45767	0.0192301
								985	ARPP19	0.455672	1.00248	1.51891	0.00289266		985	CFAP46	0.454957	2.18379	3.33635	0.0194562
								986	PPP1CB	0.425294	1.00248	1.57966	0.00480036		986	P2RY14	0.303305	2.18379	3.85197	0.0387308
								987	ENSSSCG00000016711	0.394916	1.00248	1.57966	0.00877693		987	JAKMIP1	0.303305	2.18379	3.488	0.038901
								988	CCNC	0.394916	1.00248	1.57966	0.0101273		988	SLC41A1	0.394296	2.18379	3.60933	0.0484194
								989	ITM2C	0.394916	1.00248	1.61004	0.0114627		989	TCEAL8	1.03124	2.15346	3.82164	0.00141891
								990	AMD1	0.303782	1.00248	1.73155	0.0313905		990	ENSSSCG00000021455	1.06157	2.15346	4.09461	0.00409358
								991	DHFR	0.303782	1.00248	1.73155	0.0313905		991	FLYWCH2	0.758262	2.15346	3.579	0.0068971
								992	MTMR14	0.273403	1.00248	1.70118	0.0446591		992	ANAPC4	0.333635	2.15346	3.51833	0.0339359
								993	POP7	0.273403	1.00248	1.76193	0.0495846		993	MATN3	0.303305	2.15346	3.27569	0.042271
								994	EIF5B	0.425294	0.972101	1.51891	0.00594298		994	LCN15	0.66727	2.12313	3.97329	0.0462567
								995	PLEKHB2	0.394916	0.972101	1.54929	0.0146888		995	PACSIN3	0.515618	2.12313	5.76279	0.0472401
								996	PHAX	0.364538	0.941723	1.45815	0.00773825		996	PLS3	0.909914	2.0928	3.91263	0.00317061
								997	COX17	0.364538	0.941723	1.45815	0.00872215		997	FDFT1	0.63694	2.0928	3.66999	0.0125501
								998	DNAJC19	0.364538	0.941723	1.45815	0.0091665		998	ZNF576	0.333635	2.0928	3.54867	0.0361763
								999	NUF2	0.364538	0.941723	1.54929	0.0124011		999	ENSSSCG00000003325	0.515618	2.06247	3.579	0.0143381
								1000	YWHAB	0.486051	0.911345	1.27588	9.51783e-05		1000	IMPA2	0.515618	2.06247	3.24536	0.0143822
								1001	EIF1AX	0.425294	0.911345	1.36702	0.00157138		1001	OAT	1.3952	2.00181	2.60842	3.09479e-10
								1002	WDR61	0.394916	0.911345	1.36702	0.00239099		1002	SOD1	1.3952	2.00181	2.63875	2.72912e-09
								1003	CEP57	0.303782	0.911345	1.48853	0.0230707		1003	RANGRF	1.12223	2.00181	5.61114	0.00026268
								1004	RBBP4	0.33416	0.880967	1.3974	0.00822146		1004	CTBP2	1.21322	1.97148	3.39701	1.57748e-06
								1005	ENSSSCG00000000576	0.455672	0.850588	1.21513	6.44499e-05		1005	EXOSC6	0.272974	1.97148	3.39701	0.0491086
								1006	PKM	0.455672	0.850588	1.27588	0.000266051		1006	FAM160A1	0.485288	1.94115	3.8823	0.01593
								1007	PSMA6	0.364538	0.850588	1.33664	0.00314952		1007	GAS2	0.363966	1.94115	3.488	0.0307334
								1008	SMARCA5	0.303782	0.850588	1.33664	0.0151713		1008	ANAPC4	0.333635	1.94115	3.33635	0.036744
								1009	PRPF40A	0.303782	0.850588	1.3974	0.0182329		1009	ENSSSCG00000009944	1.06157	1.91082	2.97239	2.85396e-05
								1010	ANXA7	0.243025	0.850588	1.82269	0.0475016		1010	TUBA4A	0.940245	1.91082	7.21865	0.00167117
								1011	H3F3A	0.212647	0.850588	1.42777	0.0495339		1011	TDP2	0.606609	1.91082	3.97329	0.0260755
								1012	PSMA2	0.303782	0.82021	1.27588	0.0135129		1012	PARP1	1.0919	1.88049	2.88139	2.28449e-05
								1013	G3BP1	0.364538	0.789832	1.15437	0.00127363		1013	BEX3	1.06157	1.88049	2.85106	4.09862e-05
								1014	GPD1L	0.33416	0.789832	1.18475	0.00379692		1014	MFSD13A	0.818923	1.88049	4.15527	0.00618991
								1015	PSMA5	0.33416	0.789832	1.18475	0.00676601		1015	CHRNB2	0.576279	1.88049	3.82164	0.0115174
								1016	HNRNPM	0.303782	0.789832	1.2455	0.010022		1016	ORMDL1	0.909914	1.85016	3.15437	0.000554704
								1017	NDUFV2	0.273403	0.759454	1.21513	0.0190873		1017	UNG	0.66727	1.85016	4.06428	0.00915741
								1018	PPP2R1A	0.212647	0.759454	1.2455	0.0404678		1018	ENSSSCG00000023195	0.485288	1.85016	3.8823	0.0498361
								1019	SNRPE	0.273403	0.729076	1.12399	0.00773935		1019	KAT7	1.0919	1.81983	2.60842	3.66883e-06
								1020	LDHB	0.273403	0.698698	1.09361	0.00670035		1020	PSIP1	0.909914	1.81983	2.7904	0.00066685
								1021	HNRNPK	0.243025	0.698698	1.15437	0.0156561		1021	IFITM1; IFITM3; IFITM2	0.333635	1.7895	3.51833	0.0328018
								1022	SMIM10; SMIM10L2A; SMIM10L2B	0.33416	0.668319	1.79231	0.0052542		1022	MKRN1	0.909914	1.75917	2.97239	0.00039186
								1023	C11orf58	0.243025	0.668319	1.09361	0.0162517		1023	PHC1	0.697601	1.75917	4.76188	0.0095425
								1024	SRSF7	0.243025	0.668319	1.09361	0.0173203		1024	ERBB2	0.66727	1.75917	4.1856	0.00996351
								1025	COX6C	0.212647	0.668319	1.12399	0.034531		1025	LXN	0.940245	1.69851	2.45677	0.000187882
								1026	ENSSSCG00000027338	0.243025	0.668319	3.64538	0.0489723		1026	GRTP1	0.485288	1.69851	3.12404	0.0170304
								1027	MINOS1-NBL1; NBL1	0.425294	0.637941	4.70861	0.00209234		1027	PRR14L	0.485288	1.69851	3.33635	0.0327401
								1028	FHL3	0.273403	0.577185	2.43025	0.0086209		1028	ARL4A	0.909914	1.66818	2.60842	0.000282868
								1029	YWHAQ	0.182269	0.577185	0.941723	0.0256637		1029	USP9X	0.727931	1.66818	3.42734	0.00365748
								1030	ENSSSCG00000024042	0.273403	0.546807	4.22256	0.00802126		1030	NANOG; NANOGP8	0.515618	1.66818	3.8823	0.0216454
								1031	HPGD	0.33416	0.516429	4.73899	0.00447704		1031	SLC7A3	0.818923	1.63785	2.63875	0.000485906
								1032	SPATA20	0.151891	0.425294	2.09609	0.035586		1032	SLC1A5	0.606609	1.63785	3.73065	0.0157112
								1033	R3HDM2	0.121513	0.425294	2.39987	0.0454056		1033	MTX2	0.879584	1.54685	2.21412	3.47287e-05
								1034	ISPD	0.243025	0.394916	5.19466	0.00921654		1034	USP15	0.66727	1.54685	2.88139	0.00370662
								1035	YPEL4	0.243025	0.394916	4.92126	0.0112642		1035	PHGDH	0.697601	1.51652	2.91173	0.00189041
								1036	BEND4	0.212647	0.394916	5.34656	0.0146317		1036	MOV10	0.697601	1.48619	2.54776	0.00124727
								1037	WDR93	0.151891	0.394916	4.61748	0.0295053		1037	SETX	0.606609	1.48619	3.45767	0.00719037
								1038	TIMP4	0.212647	0.364538	5.37693	0.0138667		1038	PPID	0.758262	1.45586	2.21412	0.00020416
								1039	MISP3	0.151891	0.364538	4.40483	0.025256		1039	RIF1	0.485288	1.45586	2.82073	0.0212982
								1040	PARM1	0.151891	0.33416	5.37693	0.025256		1040	ELP2	0.485288	1.45586	2.60842	0.0482579
								1041	TBC1D1	0.121513	0.33416	4.98202	0.0425863		1041	RPA2	0.606609	1.42553	2.39611	0.0034717
								1042	CA5B	0.182269	0.303782	5.34656	0.0169378		1042	RCN2	0.606609	1.42553	2.24445	0.00516158
								1043	DCLK1	0.151891	0.303782	4.95164	0.0325565		1043	LTA4H	0.576279	1.42553	2.51743	0.00747135
								1044	SNCAIP	0.121513	0.303782	5.07315	0.035115		1044	POLR1B	0.454957	1.42553	2.94206	0.0206557
								1045	PDZD4	0.121513	0.243025	5.0124	0.0387402		1045	ASH2L	0.394296	1.42553	3.1847	0.0428935
															1046	SMS	0.576279	1.36487	2.24445	0.00258449
							HYPO > EPI	1	SLC7A9	9.5995	9.26534	4.67824	1.14186e-10		1047	GPD1L	0.606609	1.36487	2.06247	0.00824363
							No.of Genes = 810	2	AHNAK	9.26534	8.87042	3.09857	1.14186e-10		1048	SORD	0.515618	1.36487	2.36578	0.00939172
								3	PKIB	9.02231	8.68815	3.43273	1.14186e-10		1049	ZFP42	0.576279	1.33454	2.24445	0.00428779
								4	PITX2	9.02231	8.50588	7.29076	1.14186e-10		1050	TAF7	0.515618	1.33454	2.33545	0.00998696
								5	SLC27A4	8.68815	8.38437	2.73403	1.14186e-10		1051	RBMY1F; RBMY1J; RBMY1B; RBMY1E; RBMY1A1; RBMY1D	0.727931	1.30421	1.91082	7.09428e-05
								6	FAM35A	8.74891	8.2021	2.61252	1.45875e-05		1052	AASDHPPT	0.485288	1.30421	2.18379	0.0106298
								7	MTTP	8.56664	8.11097	3.79727	1.14186e-10		1053	TCP1	0.727931	1.27388	1.7895	2.39927e-05
								8	ACSS2	8.32361	8.05021	2.49101	2.49865e-08		1054	AKR1B1	0.515618	1.27388	2.18379	0.00602413
								9	ENSSSCG00000024494	8.44513	7.98946	6.44017	2.56617e-10		1055	IGFBP3	0.606609	1.27388	4.2766	0.00952344
								10	PECAM1	8.50588	7.95908	3.31122	1.42295e-08		1056	JMJD1C	0.363966	1.27388	2.24445	0.0366788
								11	SLC39A4	8.32361	7.9287	2.52139	1.28505e-09		1057	NME6	0.333635	1.27388	3.03305	0.0499691
								12	ENSSSCG00000003250	8.35399	7.80719	4.70861	1.14186e-10		1058	MRPS6	0.545948	1.24355	1.94115	0.00282265
								13	CLCN5	8.23248	7.80719	2.88592	1.31039e-08		1059	NDUFA5	0.545948	1.24355	1.97148	0.00511999
								14	NID1	8.14135	7.74643	3.15933	1.14186e-10		1060	CREB3	0.485288	1.24355	2.15346	0.00643678
								15	TINAGL1	8.17172	7.74643	3.31122	4.19197e-09		1061	G2E3	0.424627	1.24355	3.1847	0.0117578
								16	ANXA4	8.2021	7.71605	2.58214	0.000112455		1062	LARP7	0.606609	1.21322	1.81983	0.000830635
								17	LRP5L	8.08059	7.68567	3.12895	1.26342e-10		1063	ENSSSCG00000016711	0.515618	1.21322	2.06247	0.0032249
								18	RSPO3	8.17172	7.6553	4.49597	8.00787e-10		1064	DHFR	0.454957	1.21322	2.03214	0.00979168
								19	HABP2	8.08059	7.62492	6.9566	1.14186e-10		1065	RRP15	0.363966	1.18289	2.15346	0.0290114
								20	BEST2	8.05021	7.59454	4.43521	6.46352e-10		1066	PHAX	0.515618	1.15256	1.85016	0.00202285
								21	PHACTR2	7.86794	7.56416	2.3695	1.41997e-10		1067	PGM2	0.454957	1.15256	1.94115	0.00774677
								22	CAMK2D	8.11097	7.56416	2.61252	4.17869e-06		1068	EEF1E1; EEF1E1-BLOC1S5	0.394296	1.15256	1.94115	0.0175817
								23	NID2	8.01983	7.53378	3.09857	2.54562e-05		1069	DNAJC2	0.394296	1.12223	1.91082	0.014138
								24	GJB1	7.98946	7.5034	5.95412	1.14186e-10		1070	DTD1	0.363966	1.12223	2.18379	0.0227044
								25	TMEM38B	7.83756	7.5034	1.45815	0.000734775		1071	GNL3	0.333635	1.12223	2.00181	0.0349181
								26	DAB2	7.95908	7.47303	3.52387	4.65957e-10		1072	HMCES	0.333635	1.12223	3.8823	0.0384367
								27	PKIA	7.89832	7.44265	3.3416	2.01056e-07		1073	EIF1AX	0.545948	1.0919	1.63785	0.000905609
								28	FETUB	8.08059	7.41227	2.88592	2.60493e-06		1074	ZFAND6	0.424627	1.0919	1.91082	0.0116514
								29	ATAD2	7.98946	7.35151	4.70861	4.39073e-10		1075	CHCHD4	0.363966	1.0919	2.03214	0.0170137
								30	RMDN3	7.6553	7.26038	1.21513	0.0129328		1076	XPO5	0.303305	1.0919	2.18379	0.0473917
								31	ABCC2	7.80719	7.19962	5.86298	4.14762e-08		1077	CCT6A	0.454957	1.06157	1.63785	0.00714502
								32	IQGAP2	7.68567	7.13887	2.73403	5.84336e-06		1078	SNRPF	0.394296	1.03124	1.69851	0.0107481
								33	ANXA8	7.77681	7.13887	3.06819	1.90492e-05		1079	TMSB4Y	0.363966	1.03124	1.85016	0.013492
								34	CYP26A1	7.86794	7.13887	3.25046	2.34408e-05		1080	LEO1	0.333635	1.03124	2.12313	0.0243694
								35	MPDU1	7.62492	7.13887	2.06571	3.04861e-05		1081	LSM6	0.303305	1.03124	1.75917	0.0307334
								36	SLC1A1	7.89832	7.13887	1.30626	0.00858629		1082	TOMM7	0.303305	1.03124	1.85016	0.0419248
								37	HSPA12A	7.74643	7.07811	2.52139	0.000110452		1083	ZNF146	0.424627	1.00091	1.63785	0.00360379
								38	ZNF792	7.77681	7.07811	3.00744	0.00135383		1084	FAM136A	0.272974	1.00091	1.94115	0.0356485
								39	UTRN	7.56416	7.01735	6.40979	1.14186e-10		1085	DLGAP5	0.303305	0.970575	1.69851	0.0234201
								40	PDGFRA	7.56416	6.98698	2.18723	2.53621e-06		1086	PSMA1; RP11-140L24.4	0.303305	0.940245	1.60751	0.0293008
								41	ME1	7.56416	6.98698	2.15685	0.000219747		1087	GTF2I	0.303305	0.909914	1.66818	0.0195396
								42	ACP6	7.41227	6.9566	2.30874	5.22043e-05		1088	SEC61G	0.272974	0.909914	1.54685	0.0424642
								43	NOSTRIN	7.44265	6.92622	5.9845	2.85548e-08		1089	ENSSSCG00000000576	0.394296	0.879584	1.33454	0.00254452
								44	SLC13A5	7.44265	6.92622	2.6429	6.04099e-06		1090	G3BP1	0.394296	0.879584	1.42553	0.003553
								45	LPAR1	7.38189	6.92622	2.9163	7.5217e-06		1091	LDHB	0.363966	0.879584	1.33454	0.00369279
								46	SEC22A	7.41227	6.89584	1.54929	0.00156264		1092	CCT6A	0.303305	0.849253	1.3952	0.0118202
								47	SYTL2	7.56416	6.89584	1.88345	0.00314202		1093	PPIA	0.363966	0.818923	1.18289	0.00367401
								48	ADGRG6	7.38189	6.89584	1.21513	0.00451607		1094	PRMT1	0.272974	0.818923	1.45586	0.0196586
								49	SLC35G1	7.59454	6.89584	2.24798	0.0129729		1095	SNRPD1	0.242644	0.818923	1.42553	0.0415845
								50	PRAP1	7.35151	6.80471	3.18971	3.32604e-07		1096	TKT	0.272974	0.788592	1.33454	0.0155819
								51	CLDN1	7.44265	6.80471	3.64538	0.000233698		1097	PRDX6	0.242644	0.788592	1.30421	0.0266025
								52	RASSF2	7.29076	6.80471	1.48853	0.00195187		1098	DRG1	0.242644	0.758262	1.24355	0.0264214
								53	TMEM144	7.35151	6.80471	0.880967	0.0350949		1099	NOP56	0.242644	0.758262	1.30421	0.0294697
								54	ENPEP	7.53378	6.77433	2.46063	0.00102837		1100	PTGES3	0.242644	0.758262	1.27388	0.0311057
								55	GJB5	7.23	6.74395	3.28084	1.49777e-05		1101	SFXN2	0.394296	0.727931	4.15527	0.0253602
								56	GAMT	7.07811	6.74395	1.15437	0.00130222		1102	NLK	0.363966	0.727931	3.73065	0.0275728
								57	HERPUD2	7.38189	6.74395	1.82269	0.00332619		1103	ADH5	0.181983	0.697601	1.18289	0.0437083
								58	ADAMTS9	7.38189	6.71357	5.71109	1.07367e-08		1104	MDFI	0.303305	0.66727	3.36668	0.0423363
								59	SDCBP2	7.32114	6.71357	5.49845	8.76353e-06		1105	KLHDC9	0.272974	0.63694	3.51833	0.0440571
								60	FGL2	7.41227	6.68319	5.49845	1.53561e-08		1106	CCL25	0.272974	0.545948	3.33635	0.0478801
								61	IGF2BP2	7.16924	6.68319	1.21513	0.00529692
								62	SLC35D1	7.13887	6.65282	2.67328	1.46499e-06	HYPO > EPI	1	PITX2	11.3739	10.646	7.91625	1.42846e-10
								63	DENND2D	7.10849	6.65282	2.55177	5.97991e-06	No.of Genes = 810	2	SLC1A1	10.9796	10.5247	6.33907	1.42846e-10
								64	APOM	7.29076	6.65282	2.49101	3.05692e-05		3	APOA2	11.01	10.373	9.76641	1.42846e-10
								65	PROS1	7.19962	6.65282	2.39987	0.000872534		4	GPX6	11.1313	10.0091	6.64237	1.42846e-10
								66	ADPGK	7.01735	6.65282	0.850588	0.0159954		5	SLC28A3	10.555	10.0091	8.91716	1.42846e-10
								67	COL18A1	7.04773	6.62244	1.15437	0.00359338		6	HAPLN1	10.373	9.52377	8.58352	1.42846e-10
								68	CA2	7.35151	6.62244	1.18475	0.015795		7	IFNGR1	9.91806	9.1598	7.79493	1.42846e-10
								69	GMPPB	7.10849	6.62244	0.911345	0.0214715		8	SLC7A9	9.64509	8.91716	7.97691	1.42846e-10
								70	HAVCR1	7.07811	6.59206	5.68072	1.48716e-08		9	DAB2	9.46311	8.8565	6.12675	1.42846e-10
								71	PCBP4	7.16924	6.59206	2.39987	5.69075e-05		10	ENSSSCG00000029683	9.61476	8.8565	6.43006	1.42846e-10
								72	ATP8A2	7.04773	6.56168	4.95164	2.16349e-06		11	FGL2	9.79674	8.82617	7.91625	1.42846e-10
								73	EIF4EBP3	7.04773	6.56168	1.2455	0.0048308		12	CA2	9.43278	8.79584	7.94658	1.42846e-10
								74	HPDL	7.13887	6.5313	1.6708	0.00120587		13	ENSSSCG00000021965	9.37212	8.58352	6.39973	1.42846e-10
								75	ZNF75D	7.10849	6.5313	0.789832	0.0359019		14	BAZ1A	9.12947	8.52286	4.24627	1.42846e-10
								76	EML3	7.07811	6.47055	5.61996	4.07575e-09		15	SLC39A8	9.06881	8.43187	4.64056	1.42846e-10
								77	HNF4A	7.10849	6.47055	5.46807	1.80912e-08		16	WLS	9.1598	8.40154	5.33816	1.42846e-10
								78	CERS4	7.01735	6.44017	1.9442	0.00195844		17	APOM	8.94749	8.24989	7.24898	1.42846e-10
								79	C2	7.10849	6.44017	1.85307	0.00575856		18	FBLN2	8.91716	8.21956	6.15709	1.42846e-10
								80	PITPNM1	6.98698	6.44017	1.21513	0.0101355		19	GGT1	8.8565	8.1589	7.15799	1.42846e-10
								81	IGSF23	6.9566	6.40979	5.2858	5.09808e-06		20	HABP2	8.67451	8.03757	7.33997	1.42846e-10
								82	TMBIM1	6.98698	6.40979	2.6429	2.25601e-05		21	PLA2G12B	8.73518	8.00724	5.64147	1.42846e-10
								83	PDZD3	7.13887	6.40979	2.33912	0.00208253		22	FMOD	8.94749	7.97691	6.06609	1.42846e-10
								84	SLC13A4	7.01735	6.40979	1.06324	0.0220595		23	PAQR8	8.67451	7.97691	4.73155	2.36348e-10
								85	DIRC2	7.01735	6.40979	1.06324	0.0278598		24	NID2	8.67451	7.88592	7.067	1.42846e-10
								86	GGT1	7.04773	6.37941	5.31618	5.61743e-08		25	ENSSSCG00000028873	8.61385	7.88592	4.5799	4.96189e-09
								87	GATA6	6.98698	6.37941	2.00496	0.000341413		26	ENSSSCG00000002978	8.55319	7.85559	6.79403	1.42846e-10
								88	PIK3R1	6.98698	6.37941	1.9442	0.000556334		27	PECAM1	8.55319	7.85559	7.067	1.42846e-10
								89	UBXN8	6.9566	6.37941	2.15685	0.000744292		28	TRIM43	8.97782	7.70394	6.09642	1.90522e-10
								90	EXTL3	7.07811	6.37941	2.09609	0.00225832		29	EIF2AK2	8.18923	7.64328	3.45767	7.45237e-06
								91	HAPLN1	7.59454	6.31866	4.34408	0.000976086		30	CLCN5	8.37121	7.58262	3.8823	9.09656e-08
								92	TXNDC16	6.86546	6.28828	1.6708	0.0033291		31	PDGFRA	8.21956	7.52196	6.18742	1.90522e-10
								93	FRMD4B	7.04773	6.2579	5.19466	1.27712e-06		32	MPZL3	8.1589	7.4613	3.24536	3.15789e-05
								94	PRTFDC1	6.83509	6.2579	1.03286	0.0135632		33	WNT5A	8.18923	7.43097	4.9742	1.42846e-10
								95	SHISA5	6.98698	6.22752	2.85555	0.000165477		34	HSPA12A	8.1589	7.43097	4.15527	2.30501e-09
								96	PRKAR2A	6.86546	6.19714	1.54929	0.00721143		35	HNF4A	8.03757	7.30964	6.33907	1.42846e-10
								97	CPN1	7.10849	6.19714	1.12399	0.0350949		36	SLC13A4	8.24989	7.30964	5.61114	6.81185e-10
								98	TFF1	6.71357	6.16677	4.89088	0.000130645		37	SLC44A4	8.09824	7.24898	5.42915	7.28323e-10
								99	PPP1R16B	6.83509	6.13639	1.91382	0.00309952		38	SLC3A1	9.34178	7.21865	5.9751	1.42846e-10
								100	GBA2	7.01735	6.13639	1.36702	0.0118077		39	GJB1	7.85559	7.18832	6.39973	1.42846e-10
								101	ENSSSCG00000013705	6.92622	6.13639	1.54929	0.0172327		40	AMY1C; AMY1A; AMY1B; AMY2A; AMY2B	8.03757	7.18832	5.9751	1.42846e-10
								102	CLDN8	6.89584	6.10601	4.34408	0.00087858		41	NAT1	7.94658	7.18832	6.12675	1.42846e-10
								103	SscS29983409_LAMA1	6.59206	6.07563	5.43769	3.65456e-09		42	MTTP	8.21956	7.18832	4.30693	5.67694e-09
								104	ENSSSCG00000021913	6.62244	6.07563	4.40483	6.20474e-07		43	LPAR1	7.85559	7.15799	6.06609	1.42846e-10
								105	H2AFY	6.68319	6.07563	5.10353	6.822e-06		44	APOC3	8.12857	7.15799	5.6718	2.03009e-10
								106	PRRC1	6.74395	6.07563	3.85803	0.000843674		45	SYTL2	8.00724	7.15799	3.45767	0.00249515
								107	ENSSSCG00000029514	6.59206	6.07563	0.789832	0.0343154		46	FBN2	8.12857	7.12766	4.79221	4.87241e-09
								108	EIF2AK2	6.83509	6.04525	4.76937	2.19071e-06		47	RHOU	8.00724	7.09733	5.61114	2.47663e-10
								109	ICAM1	6.50093	6.04525	0.911345	0.0182283		48	KLF9	7.94658	7.09733	4.1856	7.38205e-05
								110	PLBD2	6.65282	6.04525	1.03286	0.0360298		49	TNNC1	7.79493	7.067	5.9751	1.48788e-10
								111	ST3GAL5	6.56168	6.01487	2.24798	0.000434584		50	CFB	7.91625	7.067	4.33726	0.000149402
								112	HNF1B	6.68319	6.01487	4.73899	0.000582563		51	SERPINB8	7.82526	7.03667	5.64147	1.42846e-10
								113	PRSS35	6.68319	5.9845	4.55672	0.00170673		52	ENSSSCG00000001212	8.21956	6.97601	5.55048	1.49659e-10
								114	TMEM231; RP11-77K12.7	6.65282	5.9845	1.61004	0.00314989		53	PTGS1	7.85559	6.97601	4.12494	9.08253e-10
								115	LTBR	6.77433	5.95412	4.76937	5.69437e-07		54	FGF17	8.18923	6.97601	4.67089	8.02508e-05
								116	AMY1C; AMY1A; AMY1B; AMY2A; AMY2B	6.37941	5.95412	1.57966	0.000310673		55	CH25H	8.21956	6.94568	2.63875	0.0124749
								117	ST6GALNAC3	6.47055	5.92374	4.86051	7.24906e-05		56	HNF1B	7.73427	6.91535	5.36849	1.42846e-10
								118	RAP2C	6.86546	5.92374	4.52635	0.000304711		57	SLC13A5	7.67361	6.88502	5.73246	1.97512e-10
								119	SLC39A8	6.9566	5.92374	2.33912	0.00273558		58	ATAD2	7.91625	6.88502	3.94296	0.000144518
								120	GLDC	6.62244	5.92374	1.9442	0.0081441		59	EPAS1	7.97691	6.85469	4.48891	1.86667e-07
								121	CHPF	6.5313	5.89336	2.00496	0.00128212		60	IQGAP2	7.79493	6.82436	4.51924	6.3362e-06
								122	RIC8A	6.71357	5.89336	1.00248	0.0489972		61	CXCL3; CXCL2; CXCL1	7.7646	6.79403	4.79221	1.59047e-09
								123	APOC2; APOC4-APOC2	6.44017	5.86298	4.5871	0.000432699		62	TBX3	7.7646	6.76369	5.2775	1.42846e-10
								124	ENSSSCG00000013779	6.47055	5.86298	1.36702	0.0171594		63	STN1	7.58262	6.76369	2.94206	0.000231626
								125	TFCP2L1	6.40979	5.83261	4.83013	2.71611e-07		64	CYP2C42	7.82526	6.73336	4.9742	5.92479e-10
								126	FLOT2	6.47055	5.83261	1.61004	0.00961471		65	SERPINB2	8.09824	6.73336	4.2766	5.31137e-08
								127	PCBD1	6.47055	5.83261	1.15437	0.0245872		66	CALCA	7.70394	6.70303	3.63966	0.000445136
								128	ABHD14B	6.5313	5.83261	1.36702	0.0248802		67	TRPM6	7.61295	6.6727	4.39792	2.20846e-09
								129	TSPAN2	6.74395	5.80223	4.67824	2.60237e-06		68	GATA3	7.52196	6.64237	4.70122	1.55631e-06
								130	SLC16A6	6.80471	5.80223	4.34408	1.34695e-05		69	DNTT	7.49163	6.61204	3.82164	9.81856e-10
								131	RAB32	6.40979	5.80223	1.27588	0.0139987		70	ENSSSCG00000026126	7.58262	6.61204	5.39882	4.96189e-09
								132	TM4SF5	6.34903	5.77185	4.89088	2.87965e-07		71	ENSSSCG00000027634	7.40063	6.61204	5.48982	6.92158e-09
								133	LRRC1	6.37941	5.77185	1.12399	0.0149257		72	MMD	7.43097	6.58171	3.54867	2.99074e-05
								134	GPX6	7.10849	5.74147	4.25294	1.14186e-10		73	ENSSSCG00000026492	7.40063	6.55138	4.85288	1.49392e-10
								135	MYL4	6.34903	5.74147	4.46559	0.000464129		74	IGSF23	7.27931	6.55138	3.21503	3.23595e-05
								136	DUSP3	6.34903	5.71109	2.79479	0.00165132		75	PIK3R1	7.27931	6.55138	3.488	3.49461e-05
								137	IFNGR1	7.26038	5.68072	4.49597	2.43155e-06		76	H2AFY	7.49163	6.55138	3.30602	8.12219e-05
								138	NPPB	6.40979	5.68072	3.94916	0.000777626		77	CXCL8	8.34088	6.52105	4.76188	3.60085e-10
								139	GLIPR1	6.56168	5.68072	4.13143	0.00160914		78	ZIM3	7.61295	6.52105	4.21594	2.70672e-09
								140	CSRP1	6.16677	5.68072	1.2455	0.00310011		79	SLC16A9	7.55229	6.52105	4.24627	1.02029e-07
								141	TMEM45B	6.59206	5.65034	4.46559	3.61666e-06		80	LHX1	7.55229	6.52105	2.88139	0.0015986
								142	RAB29	6.50093	5.65034	4.07067	0.00222045		81	NAALAD2	7.85559	6.49072	5.12585	1.42846e-10
								143	TJP3	6.40979	5.65034	3.70614	0.00769078		82	MMP13	7.52196	6.49072	4.21594	2.10007e-09
								144	UGGT2	6.50093	5.65034	1.45815	0.0206763		83	GATA6	7.30964	6.49072	3.579	8.5908e-05
								145	SLC19A1	6.19714	5.58958	3.55424	0.0012841		84	SMAD3	7.33997	6.49072	3.76098	0.000467646
								146	LAD1	6.2579	5.5592	2.55177	0.0142447		85	ST3GAL1	7.18832	6.46039	4.73155	5.09816e-09
								147	ZNF558	6.89584	5.5592	0.911345	0.0495339		86	SYNPR	7.88592	6.46039	3.63966	0.00079562
								148	ENSSSCG00000025704	6.07563	5.52882	4.49597	2.47613e-05		87	CLDN4	8.55319	6.43006	5.52015	1.42846e-10
								149	BCAS4	6.22752	5.52882	1.51891	0.0221337		88	ADGRF2	7.27931	6.43006	3.24536	1.87536e-09
								150	MOGAT2	6.71357	5.49845	3.615	0.00888667		89	S100A14	7.12766	6.39973	4.09461	5.93483e-08
								151	MFAP3	6.2579	5.46807	3.97954	3.69186e-06		90	ECM1	7.18832	6.39973	5.00453	3.10707e-07
								152	SLC34A2	7.44265	5.46807	4.46559	1.07902e-05		91	SLC34A2	7.58262	6.39973	4.45858	7.16756e-07
								153	PNCK	6.22752	5.46807	2.94668	0.00356639		92	SDCBP2	7.49163	6.39973	3.00272	0.002475
								154	BAG2	5.95412	5.46807	0.880967	0.0382542		93	CIDEC	7.30964	6.33907	4.5799	5.12444e-06
								155	GATA4	6.07563	5.43769	4.34408	1.62975e-06		94	ZMIZ1	7.33997	6.33907	3.30602	0.000276581
								156	ECM1	6.31866	5.43769	4.04029	8.11157e-06		95	CREBRF	7.24898	6.33907	2.66908	0.00113994
								157	RHOD	6.13639	5.43769	3.85803	0.00237427		96	YOD1	7.24898	6.33907	2.45677	0.00901771
								158	DPM3	6.04525	5.43769	2.39987	0.00773935		97	ABCC2	7.09733	6.30874	3.00272	4.311e-09
								159	ENSSSCG00000021262	5.9845	5.40731	4.43521	1.28695e-06		98	SLC9A9	7.15799	6.27841	3.36668	1.87536e-09
								160	PROS1	6.01487	5.40731	4.28332	0.000170126		99	AFAP1L2	7.64328	6.27841	4.5799	1.57371e-08
								161	SLC46A1	6.07563	5.40731	1.27588	0.035278		100	SYNE3	7.15799	6.27841	4.42825	5.81951e-05
								162	NAALAD2	9.90328	5.37693	4.04029	1.14186e-10		101	COL4A2	7.12766	6.24808	3.76098	3.40329e-07
								163	SLC26A7	6.62244	5.37693	4.40483	2.23118e-06		102	SOX17	7.24898	6.21775	4.1856	8.90031e-09
								164	RASSF6	6.47055	5.37693	3.8884	2.7947e-05		103	PTH1R	7.09733	6.21775	4.76188	1.11039e-06
								165	AMY1C; AMY1A; AMY1B; AMY2A; AMY2B	5.89336	5.37693	2.33912	0.000296359		104	ADAMTS9	7.30964	6.21775	3.488	0.000309315
								166	MICAL2	6.10601	5.37693	3.85803	0.00205622		105	MMP12	8.24989	6.21775	2.42644	0.0142127
								167	FCER1G	6.31866	5.37693	3.85803	0.00382689		106	JAML	7.15799	6.18742	3.63966	9.45968e-10
								168	WWC3	6.16677	5.37693	3.70614	0.00451607		107	AMY1C; AMY1A; AMY1B; AMY2A; AMY2B	6.94568	6.18742	4.88321	1.07464e-09
								169	SATB2	6.19714	5.37693	2.61252	0.012108		108	FTCD	7.12766	6.18742	4.30693	1.8447e-06
								170	DFFA	6.01487	5.37693	1.06324	0.0213631		109	C4BPA	7.3703	6.18742	3.70032	7.8864e-05
								171	ENSSSCG00000025146	6.04525	5.31618	4.16181	2.3696e-06		110	HIVEP2	7.09733	6.18742	2.94206	0.00865494
								172	AMY1C; AMY1A; AMY1B; AMY2A; AMY2B	5.89336	5.31618	4.00992	4.0152e-05		111	IL1B2	7.21865	6.18742	1.48619	0.0358423
								173	JOSD2	6.01487	5.31618	1.73155	0.00921943		112	ADAMTS1	7.067	6.15709	4.48891	1.23834e-06
								174	ENSSSCG00000021990	6.07563	5.31618	1.21513	0.0316749		113	LTBR	7.03667	6.15709	3.60933	0.000164853
								175	ADAMTS1	6.13639	5.31618	1.76193	0.0362058		114	GPX2	7.18832	6.12675	3.42734	0.000866721
								176	ADAP2	6.19714	5.2858	4.13143	1.53177e-05		115	GTDC1	7.00634	6.12675	2.39611	0.00252245
								177	PHOSPHO1	6.04525	5.2858	3.79727	2.96694e-05		116	TFPI2	8.00724	6.12675	2.27479	0.00681998
								178	HMGCLL1	6.40979	5.2858	3.06819	0.0148011		117	DUSP10	7.09733	6.12675	2.03214	0.0121638
								179	PLEKHF1	5.92374	5.2858	2.82517	0.0156033		118	FAM126B	6.91535	6.12675	1.88049	0.0191545
								180	ENSSSCG00000024377	6.31866	5.2858	2.03534	0.0216105		119	WNT11	7.09733	6.09642	3.488	5.52711e-10
								181	PLEKHM1	6.13639	5.2858	1.03286	0.03529		120	BMP2	7.00634	6.09642	4.73155	7.28359e-08
								182	ANXA10	6.44017	5.25542	4.04029	1.66392e-05		121	ELF1	7.03667	6.09642	3.70032	0.000166844
								183	MICAL2	5.95412	5.25542	3.97954	0.000221974		122	TEC	7.00634	6.09642	2.24445	0.00234549
								184	SMPD1	6.2579	5.25542	3.22008	0.0115196		123	GEM	6.97601	6.09642	1.97148	0.00503209
								185	SYNE3	6.07563	5.25542	1.61004	0.0269471		124	AMY1C; AMY1A; AMY1B; AMY2A; AMY2B	6.82436	6.06609	4.54957	2.15928e-10
								186	SLC39A11	6.04525	5.25542	1.48853	0.028922		125	GATA4	6.91535	6.06609	4.24627	5.07712e-10
								187	FLRT3	6.86546	5.22504	4.07067	1.14186e-10		126	SMLR1	6.91535	6.06609	3.66999	9.50253e-10
								188	TRPM6	6.47055	5.22504	3.615	0.00354445		127	SLC26A7	7.12766	6.06609	4.15527	2.26623e-09
								189	BMP7	5.92374	5.22504	3.00744	0.0124011		128	ZC3H12D	6.88502	6.06609	3.1847	4.81601e-07
								190	GDA	6.16677	5.19466	3.91878	1.35552e-05		129	SELENOP	10.0091	6.06609	2.51743	9.42552e-07
								191	PDE5A	6.59206	5.19466	3.64538	2.79473e-05		130	TNNI1	7.3703	6.06609	3.66999	0.000232631
								192	PPP1R14A	5.95412	5.19466	2.06571	0.00144948		131	SLC38A3	7.15799	6.03576	3.82164	0.000105233
								193	TMUB2	5.89336	5.19466	3.40235	0.00452918		132	TET2	7.09733	6.03576	3.51833	0.00104821
								194	CAMTA2	5.92374	5.19466	1.64042	0.0390218		133	EID3	7.12766	6.03576	3.42734	0.00104821
								195	CHST9	6.10601	5.16429	4.00992	3.80808e-05		134	SLC51A	6.94568	6.03576	2.57809	0.0021882
								196	ENTPD7	6.13639	5.16429	3.615	0.0183743		135	ALOX12	7.067	6.03576	2.66908	0.00315714
								197	FN1	6.37941	5.13391	4.34408	1.14186e-10		136	ADGRG6	6.94568	6.03576	3.24536	0.00332939
								198	ENSSSCG00000003240	6.62244	5.13391	2.67328	0.0114978		137	AMY1C; AMY1A; AMY1B; AMY2A; AMY2B	6.85469	6.00543	4.03395	5.74196e-10
								199	CAMKK1	5.92374	5.13391	1.70118	0.0406116		138	RSPO3	7.15799	6.00543	3.03305	0.000790931
								200	OCLN	6.68319	5.10353	3.8884	1.14186e-10		139	UTRN	6.79403	6.00543	2.21412	0.0159717
								201	ANGPT2	5.9845	5.10353	3.94916	1.00153e-05		140	IQGAP2	6.88502	5.9751	2.63875	0.00145199
								202	HMGN4	5.89336	5.07315	3.40235	0.00323551		141	C4BPB	6.76369	5.94477	3.27569	0.00138754
								203	MICAL2	5.74147	5.04277	3.46311	0.000139802		142	PPP1R16B	7.03667	5.91444	3.30602	4.67322e-09
								204	MON1A	5.83261	5.04277	2.43025	0.0330821		143	GLRX	7.15799	5.88411	4.94387	1.42846e-10
								205	JMJD4	6.19714	5.0124	3.70614	0.00756865		144	GSTO2	6.79403	5.88411	1.60751	0.0319375
								206	ZNF554	6.34903	5.0124	1.88345	0.0419584		145	FLRT3	6.76369	5.85378	5.09552	1.42846e-10
								207	ENSSSCG00000014410	5.95412	4.98202	3.25046	1.62963e-05		146	FN1	6.55138	5.85378	5.36849	1.42846e-10
								208	PHKA1	6.19714	4.98202	3.64538	0.000125529		147	KRT6A; KRT6C; KRT6B	6.73336	5.85378	3.45767	1.25266e-09
								209	FXYD3	5.83261	4.98202	1.48853	0.0309487		148	ENSSSCG00000007034	6.97601	5.85378	3.70032	1.8702e-09
								210	MFSD7	5.86298	4.95164	3.22008	4.27949e-05		149	F2	6.76369	5.85378	3.24536	2.05378e-06
								211	AMY1C; AMY1A; AMY1B; AMY2A; AMY2B	5.52882	4.95164	3.52387	0.000433597		150	FLVCR2	6.79403	5.85378	2.42644	0.00746588
								212	PLK2	5.74147	4.95164	3.09857	0.00368726		151	FOXA2	6.6727	5.82345	3.70032	8.44639e-10
								213	DEFB1	5.77185	4.95164	2.55177	0.00882287		152	DNAJC25-GNG10; DNAJC25	6.6727	5.82345	2.91173	0.0004184
								214	ENSSSCG00000003225	5.58958	4.92126	2.15685	5.76211e-05		153	FOSL2	6.79403	5.82345	2.33545	0.009943
								215	AP003419.11; POLD4	5.77185	4.92126	3.06819	0.00553144		154	PTK2B	6.73336	5.79312	3.97329	1.4357e-09
								216	NUAK2	6.40979	4.92126	3.43273	0.00828274		155	STK36	6.91535	5.79312	3.60933	7.86674e-05
								217	ENSSSCG00000014342	5.5592	4.89088	2.24798	0.00904005		156	PON2	6.70303	5.79312	2.69941	0.000999773
								218	SLC6A20	5.52882	4.86051	1.91382	0.00016705		157	LGR5	6.70303	5.79312	2.00181	0.0226091
								219	AGRN	5.89336	4.86051	2.79479	0.0141126		158	CLDN1	6.94568	5.76279	2.54776	0.00699865
								220	ASB8	5.77185	4.83013	3.03782	2.42368e-05		159	DENND2C	6.70303	5.76279	1.45586	0.0411385
								221	PDGFRL	5.71109	4.83013	3.22008	0.000106551		160	GPX3	7.00634	5.73246	4.24627	1.42846e-10
								222	AMY1C; AMY1A; AMY1B; AMY2A; AMY2B	5.40731	4.83013	1.79231	0.00235899		161	OLR1	6.88502	5.73246	3.8823	4.02925e-09
								223	MFAP5	5.80223	4.79975	3.37198	1.50085e-05		162	CH242-238L13.2	6.58171	5.73246	3.09371	5.44828e-08
								224	LRRFIP1	5.80223	4.79975	3.00744	2.50267e-05		163	ACVR1B	6.76369	5.70213	3.54867	0.00013338
								225	GLP2R	5.65034	4.76937	3.18971	1.98e-05		164	TRAF3	6.73336	5.70213	1.72884	0.013892
								226	PON2	5.61996	4.76937	3.22008	4.5947e-05		165	DIRAS3	7.58262	5.6718	4.00362	1.42846e-10
								227	SLC51A	5.89336	4.76937	3.31122	0.000713339		166	GJB5	6.85469	5.6718	2.85106	9.30452e-07
								228	SOAT2	5.83261	4.76937	3.06819	0.0133929		167	TNC	6.52105	5.6718	2.4871	8.08324e-06
								229	APRT	5.40731	4.76937	2.30874	0.0141126		168	COBLL1	6.76369	5.6718	2.76007	0.00215667
								230	ZNF567	6.10601	4.76937	2.85555	0.0333999		169	GLDC	6.6727	5.6718	2.0928	0.0240563
								231	CD300C	5.65034	4.73899	2.94668	2.80843e-05		170	FXYD4	7.43097	5.64147	4.00362	1.42846e-10
								232	FAM134C	5.58958	4.73899	3.03782	0.000251639		171	AMY1C; AMY1A; AMY1B; AMY2A; AMY2B	6.49072	5.64147	2.66908	1.05588e-08
								233	APOC3	8.6274	4.70861	3.64538	1.14186e-10		172	SYNPO2	7.21865	5.64147	3.63966	0.000110938
								234	TNNC1	5.52882	4.70861	2.88592	7.31937e-05		173	CPXM2	6.76369	5.64147	3.36668	0.000442263
								235	SPOCK3	5.92374	4.70861	3.03782	0.0103135		174	ARRB1	6.76369	5.64147	3.30602	0.000767245
								236	SLC2A2	5.95412	4.70861	2.85555	0.0380892		175	PLEKHM2	6.58171	5.64147	2.60842	0.00315007
								237	ENSSSCG00000025805	5.34656	4.67824	1.15437	0.00102837		176	APOC2; APOC4-APOC2	7.64328	5.61114	4.06428	1.48406e-10
								238	SLC16A13	5.58958	4.67824	2.39987	0.00750547		177	SRPX	7.09733	5.58081	4.39792	1.42846e-10
								239	ZNF239	5.86298	4.67824	2.85555	0.0169169		178	ENSSSCG00000028224	6.46039	5.58081	3.42734	1.87533e-06
								240	SELENOM	5.58958	4.67824	2.43025	0.0237926		179	ENSSSCG00000024303	6.6727	5.52015	3.579	0.000119447
								241	STAG1	5.83261	4.67824	2.43025	0.0288816		180	UNC5B	6.30874	5.48982	2.15346	0.00170884
								242	PKP3	5.71109	4.67824	2.73403	0.0302402		181	AL135791.1	6.46039	5.48982	2.0928	0.00543628
								243	APOA2	8.17172	4.64786	3.67576	1.14186e-10		182	ENSSSCG00000011648	6.64237	5.45948	2.69941	4.02745e-07
								244	SLC28A3	5.61996	4.64786	3.49349	0.000284477		183	ENSSSCG00000025631	6.24808	5.45948	2.36578	0.009943
								245	ENSSSCG00000023179	5.58958	4.64786	2.49101	0.0103946		184	RTN4RL1	6.33907	5.42915	2.21412	0.00222034
								246	TTC26	5.61996	4.64786	2.43025	0.0202995		185	SYNDIG1L	6.46039	5.42915	2.03214	0.00229266
								247	TIAF1	5.58958	4.64786	2.88592	0.0229885		186	SLC39A5	6.43006	5.42915	2.57809	0.00360379
								248	ZNF555	5.92374	4.64786	2.9163	0.0486386		187	SGK1	7.067	5.39882	3.82164	1.45829e-10
								249	TMEM125	5.5592	4.61748	2.30874	0.0302735		188	GZMA	7.00634	5.39882	2.97239	4.77333e-07
								250	KCNE3	5.65034	4.61748	2.67328	0.0302735		189	ANKRD1	7.70394	5.39882	0.333635	0.00179164
								251	DOCK4	5.65034	4.61748	2.09609	0.0330232		190	ENPEP	6.82436	5.39882	2.27479	0.00578505
								252	RILPL2	5.58958	4.61748	2.6429	0.0332909		191	ENSSSCG00000030090	6.18742	5.36849	2.85106	7.50494e-08
								253	P2RX4	5.65034	4.5871	3.00744	2.85487e-05		192	ENSSSCG00000009258	6.52105	5.33816	2.36578	0.00127477
								254	PLA2G12B	5.83261	4.5871	3.15933	5.5863e-05		193	RAD52	6.52105	5.33816	1.85016	0.017125
								255	TXNDC16	5.31618	4.5871	1.76193	0.000863277		194	CU207250.1	6.09642	5.30783	2.12313	0.000137842
								256	EFCAB13	5.58958	4.5871	3.09857	0.00127073		195	MMP14	6.52105	5.30783	2.69941	0.000810052
								257	GIMAP8	5.52882	4.5871	2.52139	0.0332895		196	TMEM176B	6.49072	5.30783	2.0928	0.0068151
								258	AASS	5.61996	4.55672	3.28084	0.00010774		197	RUNX1	6.33907	5.2775	0.333635	0.0012103
								259	SLC25A43	5.5592	4.55672	2.97706	0.0001607		198	TRPM8	6.61204	5.2775	0.394296	0.00167117
								260	ARG1	5.65034	4.55672	2.88592	0.00151163		199	KLHL2	6.64237	5.2775	1.42553	0.0329152
								261	ENSSSCG00000030090	5.31618	4.55672	1.85307	0.0048308		200	ANXA5	6.61204	5.24717	4.1856	1.42846e-10
								262	GNPTAB	5.34656	4.55672	1.73155	0.0338271		201	ARHGAP29	6.39973	5.21684	2.0928	0.00842196
								263	SIRT2	5.43769	4.52635	2.27836	0.00502864		202	TACSTD2	6.85469	5.18651	3.76098	4.03856e-09
								264	METTL12	5.65034	4.52635	2.85555	0.00591463		203	PKIG	7.30964	5.18651	3.488	2.01357e-05
								265	RHOU	5.83261	4.52635	2.82517	0.0248802		204	HRH1	6.39973	5.18651	2.51743	0.00444959
								266	ARHGEF25	5.68072	4.49597	3.06819	6.9072e-05		205	KITLG	6.21775	5.18651	2.03214	0.00685944
								267	MMP19	5.65034	4.49597	3.18971	9.70137e-05		206	GNG11	6.61204	5.15618	2.63875	2.65914e-08
								268	ST3GAL1	5.58958	4.49597	2.70366	0.00265813		207	BMP2	6.06609	5.15618	1.91082	1.13565e-07
								269	HAPLN3	5.49845	4.49597	1.88345	0.0397613		208	TMTC2	6.24808	5.15618	3.00272	0.000151848
								270	CIDEB	5.19466	4.46559	1.54929	0.00196175		209	TP53INP2	7.3703	5.12585	3.33635	0.000705162
								271	ZNF664	5.65034	4.46559	2.9163	0.00543188		210	ZNF518B	6.39973	5.12585	1.97148	0.0171529
								272	PRKAR1B	5.43769	4.46559	2.30874	0.0169997		211	TFF1	6.12675	5.09552	0.63694	0.000637171
								273	CHI3L2	5.37693	4.43521	2.88592	8.89082e-05		212	ENSSSCG00000003250	7.7646	5.09552	2.7904	0.0307334
								274	CDC14A	5.40731	4.43521	2.30874	0.00107565		213	ENSSSCG00000013607	6.30874	5.06519	0.63694	0.000215677
								275	ZNF665	5.52882	4.40483	2.82517	0.00409983		214	DNAJC22	6.00543	5.06519	2.82073	0.000627005
								276	TXNDC16	5.16429	4.37445	1.36702	0.00810727		215	MPZL2	6.21775	5.03486	4.06428	1.42846e-10
								277	CNTFR	5.34656	4.37445	2.33912	0.0138122		216	ENSSSCG00000021262	6.18742	5.03486	2.42644	2.41591e-07
								278	CDK14	5.5592	4.37445	2.30874	0.0288816		217	CH242-378F17.1	5.91444	5.00453	1.94115	0.000463284
								279	GDPD2	5.61996	4.34408	2.79479	4.31918e-05		218	ELMO3	6.49072	5.00453	2.12313	0.00384342
								280	ELF3	5.2858	4.34408	2.76441	5.51319e-05		219	ICAM1	6.30874	5.00453	1.24355	0.0472401
								281	HCFC2	5.2858	4.34408	2.79479	0.000515249		220	FAM84B	6.52105	4.9742	3.54867	1.77594e-09
								282	SLC30A5	5.07315	4.34408	0.911345	0.0256328		221	CH242-271L5.2	6.15709	4.9742	2.54776	2.13601e-07
								283	BCAR1	5.31618	4.34408	2.00496	0.0282931		222	ENSSSCG00000026593	6.58171	4.9742	2.85106	0.000282832
								284	TXNRD2	5.65034	4.34408	2.52139	0.0403168		223	LTC4S	6.24808	4.94387	2.0928	1.97202e-05
								285	HK2	5.37693	4.3137	2.85555	0.000154076		224	SLC35D1	6.12675	4.94387	1.36487	0.0436207
								286	GTDC1	5.68072	4.28332	2.9163	8.83376e-05		225	ENSSSCG00000006978	5.94477	4.91354	1.88049	0.000614609
								287	SCARB1	6.68319	4.25294	3.00744	1.14186e-10		226	MICAL2	6.24808	4.91354	2.18379	0.00686051
								288	TRIM10	5.37693	4.25294	2.70366	4.54437e-05		227	PHLDA1	6.18742	4.88321	3.36668	4.84762e-09
								289	GDF9	5.37693	4.25294	2.97706	8.74398e-05		228	VIL1	6.30874	4.85288	0.545948	0.0387864
								290	UNC5A	5.37693	4.25294	2.6429	0.000477625		229	PKIB	6.03576	4.82254	3.60933	1.42846e-10
								291	RUSC1	5.40731	4.25294	2.61252	0.000584295		230	SLC20A2	5.94477	4.82254	1.66818	0.0161381
								292	TRIM15	5.22504	4.25294	0.668319	0.00235641		231	AMY1C; AMY1A; AMY1B; AMY2A; AMY2B	5.76279	4.79221	1.42553	3.44831e-06
								293	TNFRSF1A	5.34656	4.25294	2.6429	0.0313649		232	LHFPL2	6.46039	4.79221	3.33635	6.0389e-06
								294	PUSL1	5.07315	4.22256	1.27588	0.0157701		233	S100A16	6.09642	4.73155	3.73065	1.42846e-10
								295	TMEM176B	5.19466	4.19219	1.9442	0.000253737		234	GSC	6.24808	4.73155	1.91082	0.00467617
								296	RAB17	5.19466	4.19219	1.42777	0.0425488		235	ENSSSCG00000027808	5.76279	4.70122	0.576279	0.000159451
								297	WDR5B	5.19466	4.16181	2.6429	0.000186436		236	MICAL2	6.09642	4.70122	1.45586	0.028979
								298	ENSSSCG00000029149	5.22504	4.16181	2.00496	0.0142447		237	KLF13	6.24808	4.70122	1.33454	0.0465003
								299	EGFLAM	5.19466	4.16181	2.46063	0.0490815		238	IL6R	6.52105	4.67089	3.30602	3.63769e-09
								300	TCTN1	5.34656	4.13143	2.79479	4.54437e-05		239	CDC42EP4	5.73246	4.67089	1.97148	7.89542e-05
								301	TXNIP	5.16429	4.10105	2.58214	0.000495717		240	RAP2C	6.24808	4.64056	3.51833	1.50205e-10
								302	AQP3	6.31866	4.07067	3.06819	1.14186e-10		241	AHNAK	6.18742	4.64056	3.1847	1.4357e-09
								303	YOD1	5.10353	4.07067	2.3695	0.000133479		242	TNXB	5.73246	4.64056	1.3952	8.0241e-05
								304	KDELC2	5.07315	4.07067	2.39987	0.000702693		243	GIMAP8	5.85378	4.64056	0.303305	0.0103787
								305	QSOX1	5.13391	4.07067	1.85307	0.00314495		244	TINAGL1	6.6727	4.61023	1.7895	0.0242122
								306	MME	5.34656	4.04029	2.55177	1.14186e-10		245	RND3	5.70213	4.5799	3.579	1.42846e-10
								307	GMIP	5.19466	4.04029	2.55177	5.97018e-05		246	TFCP2L1	6.82436	4.5799	2.54776	1.3407e-06
								308	ITGB7	5.22504	4.04029	2.33912	0.000295872		247	P2RX4	5.94477	4.5799	1.0919	2.19159e-05
								309	SKAP2	5.34656	4.04029	2.15685	0.016379		248	ENSSSCG00000003225	5.82345	4.5799	0.727931	0.000111187
								310	SRGAP1	5.22504	4.04029	2.30874	0.0171828		249	EFNA3; RP11-540D14.8	5.61114	4.5799	1.36487	0.00490315
								311	PAQR8	6.37941	4.00992	2.6429	3.88789e-09		250	SLK	5.82345	4.54957	3.27569	1.42846e-10
								312	ARPP21	5.0124	4.00992	2.33912	0.000151494		251	PLPP4	6.24808	4.54957	1.91082	1.92135e-06
								313	ENSSSCG00000024112	5.0124	4.00992	0.911345	0.000613995		252	ENSSSCG00000027586	5.82345	4.54957	1.48619	9.2147e-06
								314	PIGL	5.2858	4.00992	2.30874	0.00611336		253	MSX1	5.91444	4.54957	1.54685	0.00512771
								315	MPZL2	5.19466	3.97954	2.52139	1.14186e-10		254	FXYD3	5.70213	4.51924	1.42553	0.00524767
								316	IL6R	8.01983	3.97954	2.73403	1.14186e-10		255	RHOB	5.36849	4.48891	3.70032	1.42846e-10
								317	MB21D2	5.19466	3.97954	0.729076	0.0106769		256	DNAJC22	6.33907	4.48891	3.00272	2.27975e-05
								318	SLC3A1	5.37693	3.94916	2.43025	1.14186e-10		257	NEDD9	5.76279	4.48891	1.42553	0.0386888
								319	PLAC8L1	5.10353	3.94916	1.64042	0.038312		258	EFNA1	5.73246	4.42825	3.21503	1.42846e-10
								320	PPL	4.95164	3.94916	1.2455	0.038684		259	ENSSSCG00000028852	5.73246	4.42825	1.69851	0.0026561
								321	SLC7A4	5.13391	3.94916	0.212647	0.0393698		260	WNT11	6.52105	4.39792	2.60842	1.22087e-08
								322	SMAD9	5.10353	3.91878	2.27836	8.08574e-05		261	ENSSSCG00000029654	5.6718	4.39792	1.42553	0.036263
								323	HPN	5.25542	3.91878	2.27836	8.28551e-05		262	CDH2	5.48982	4.36759	3.39701	1.42846e-10
								324	CCSER1	5.13391	3.91878	2.09609	0.000286826		263	COL4A1	5.70213	4.33726	3.33635	1.42846e-10
								325	SERPINC1	5.19466	3.91878	2.46063	0.000369716		264	CIDEB	5.58081	4.33726	1.18289	0.00534789
								326	SNORA16	5.19466	3.91878	1.85307	0.0271506		265	ENSSSCG00000013716	6.15709	4.33726	1.54685	0.0239578
								327	CNBD2	5.0124	3.91878	1.76193	0.0354002		266	FABP7	5.64147	4.30693	1.51652	0.0293698
								328	CDH2	5.58958	3.8884	2.39987	1.14186e-10		267	PCDH7	6.70303	4.30693	1.33454	0.0368906
								329	SACS	5.16429	3.8884	2.39987	0.000863277		268	JUN	6.43006	4.2766	2.82073	0.000165098
								330	ATG4A	5.13391	3.85803	2.46063	7.31937e-05		269	LRIG3	5.85378	4.2766	2.36578	0.000467012
								331	PGM5	5.07315	3.85803	2.00496	0.000106138		270	NEDD9	5.48982	4.24627	0.758262	0.0040068
								332	MKI67	4.95164	3.85803	0.607563	0.0180761		271	ZBTB10	5.64147	4.24627	1.81983	0.00628537
								333	MST1R	4.89088	3.85803	2.3695	0.0257836		272	ITGA5	5.36849	4.1856	3.12404	1.42846e-10
								334	BMP2	5.0124	3.82765	1.9442	0.000115612		273	ANXA4	5.82345	4.1856	2.82073	5.53954e-08
								335	MAB21L3	4.86051	3.82765	1.70118	0.00085498		274	TBC1D9B	6.58171	4.1856	1.7895	0.0325733
								336	LAMC1	6.04525	3.79727	2.43025	1.14186e-10		275	WWTR1	5.70213	4.15527	2.91173	3.4036e-08
								337	PDZRN4	5.04277	3.79727	1.82269	0.000163552		276	PHYHD1	6.3694	4.15527	2.85106	3.46736e-06
								338	GPR39	5.10353	3.79727	2.12647	0.000512451		277	EXT1	5.64147	4.12494	2.82073	1.89502e-07
								339	ENSSSCG00000023695	5.19466	3.79727	1.91382	0.005761		278	TUFT1	5.36849	4.12494	2.82073	1.57748e-06
								340	ADGRF2	5.16429	3.79727	0.516429	0.0332844		279	TNFAIP1	5.52015	4.12494	2.76007	2.01357e-05
								341	RP11-146B14.1; KDM4C; AL513412.1	5.13391	3.76689	1.97458	0.000739182		280	WNT1	6.18742	4.09461	1.48619	3.53998e-05
								342	ZNF691	4.98202	3.73651	2.15685	0.000639738		281	PVR	6.52105	4.09461	2.15346	0.00338608
								343	SLC39A5	4.95164	3.73651	1.85307	0.0382542		282	ECHDC2	5.70213	4.06428	2.72974	4.96446e-06
								344	CALD1	5.16429	3.70614	2.70366	1.14186e-10		283	NCOA7	6.79403	4.06428	2.06247	0.00403709
								345	PODXL	4.73899	3.70614	3.03782	1.14186e-10		284	KDM6B	6.82436	4.03395	2.4871	0.000208794
								346	KCNAB3	5.13391	3.70614	2.18723	0.00252703		285	ENSSSCG00000027098	5.61114	4.03395	1.15256	0.0441513
								347	RNF183	5.0124	3.70614	1.06324	0.00672907		286	TIPARP	6.76369	4.00362	1.48619	0.0299145
								348	TMEM120B	5.13391	3.67576	2.06571	0.00193418		287	ITIH1	6.46039	3.97329	1.88049	4.69349e-06
								349	UNC13A	4.86051	3.67576	1.21513	0.0369569		288	ENSSSCG00000030024	6.94568	3.97329	2.39611	0.00127137
								350	RAB8B	5.22504	3.64538	2.27836	2.18099e-08		289	CALD1	4.82254	3.94296	3.15437	1.42846e-10
								351	ENSSSCG00000026593	4.67824	3.64538	1.97458	0.000506449		290	EFNA4	6.12675	3.94296	2.0928	0.00451008
								352	ZMAT3	4.76937	3.64538	0.637941	0.00206953		291	ARPC1B	5.82345	3.91263	1.97148	0.00286349
								353	NR1H3	4.86051	3.615	1.97458	0.000983007		292	SCARB1	5.12585	3.8823	2.82073	1.42846e-10
								354	KIAA0895	4.73899	3.58462	0.577185	0.00302996		293	ID2	4.94387	3.8823	2.63875	3.77427e-09
								355	STK17B	4.67824	3.58462	1.61004	0.00450918		294	RNF130	5.58081	3.8823	2.54776	6.41741e-05
								356	TXNDC16	4.73899	3.58462	0.455672	0.0259923		295	CLIC6	5.30783	3.85197	1.97148	0.00486787
								357	PM20D1	4.98202	3.58462	1.79231	0.0425863		296	SLC22A5	5.85378	3.85197	1.57718	0.00673246
								358	AFAP1L2	6.34903	3.52387	2.15685	8.05815e-08		297	B4GALT1	4.94387	3.82164	2.69941	3.20085e-10
								359	ENSSSCG00000026935	4.98202	3.52387	0.425294	0.00696957		298	SWAP70	5.00453	3.82164	2.51743	2.42114e-08
								360	TRPT1	5.0124	3.49349	1.61004	0.000164157		299	RBMS1	5.21684	3.82164	2.4871	2.75891e-07
								361	GNAZ	4.73899	3.49349	1.88345	0.000214337		300	CDC42EP2	5.30783	3.82164	2.66908	2.21404e-06
								362	TRAM2	4.61748	3.49349	0.486051	0.00418734		301	KLF6	5.30783	3.82164	2.45677	4.09789e-06
								363	VCAN	5.10353	3.46311	2.39987	8.60847e-10		302	EGFLAM	5.70213	3.82164	2.51743	4.47838e-05
								364	LAMB2	4.61748	3.46311	1.30626	0.000303718		303	RGN	6.79403	3.82164	2.36578	0.000212491
								365	LRRC34	4.64786	3.46311	0.698698	0.00165404		304	QSOX1	6.15709	3.82164	1.91082	0.00092791
								366	ENSSSCG00000001212	7.13887	3.43273	2.55177	1.14186e-10		305	SPON1	5.82345	3.82164	1.88049	0.00714502
								367	SLC26A3	4.73899	3.43273	0.455672	0.00611292		306	TNFRSF10C; TNFRSF10D; TNFRSF10A; TNFRSF10B	5.39882	3.82164	0.515618	0.0104854
								368	SNAP91	4.70861	3.43273	0.425294	0.00753343		307	ENPP2	5.2775	3.82164	1.12223	0.0345534
								369	CYBRD1	4.83013	3.40235	1.97458	1.30899e-09		308	SLC38A1	5.21684	3.79131	2.12313	0.00340336
								370	KYAT1	5.43769	3.40235	2.00496	7.39471e-07		309	PRDM1	5.58081	3.79131	1.94115	0.00615614
								371	EFEMP2	4.76937	3.40235	1.3974	0.00163019		310	ACOT4	6.6727	3.79131	1.27388	0.0270904
								372	ENSSSCG00000005518	6.34903	3.37198	1.85307	0.000125768		311	OCLN	4.54957	3.76098	2.85106	1.42846e-10
								373	SNORD63	4.67824	3.3416	1.54929	0.000313909		312	CYBRD1	5.12585	3.76098	2.42644	2.8368e-06
								374	SCNN1B	4.70861	3.3416	0.911345	0.000625055		313	EXTL3	5.12585	3.76098	2.30512	9.32759e-05
								375	RIBC1	4.92126	3.31122	1.54929	0.00382876		314	PLCD1	5.82345	3.76098	2.03214	0.00338608
								376	NCOA7	6.04525	3.28084	2.12647	1.89119e-06		315	TNFRSF10C; TNFRSF10D; TNFRSF10A; TNFRSF10B	5.09552	3.76098	0.424627	0.0250146
								377	ACAP3	4.76937	3.28084	1.57966	0.000192558		316	PAGE4	6.58171	3.73065	2.33545	2.03e-05
								378	SOX17	4.86051	3.28084	1.09361	0.000922034		317	SLC25A24	5.42915	3.73065	2.18379	0.000263938
								379	SLC16A14	4.67824	3.28084	0.516429	0.0433719		318	PCP4L1	5.70213	3.73065	1.75917	0.00810065
								380	LAMB1	4.43521	3.25046	2.3695	1.14186e-10		319	IGSF3	5.39882	3.70032	2.51743	3.41911e-07
								381	PARP2	4.83013	3.25046	1.6708	1.99225e-06		320	TMEM5	5.06519	3.70032	2.21412	0.000807737
								382	TRIM29	4.46559	3.25046	0.759454	0.0013408		321	CYP7B1	4.85288	3.66999	2.33545	3.32885e-07
								383	KLHL2	4.55672	3.25046	1.64042	0.0218144		322	CD55	5.18651	3.66999	2.45677	1.07072e-06
								384	IQGAP2	8.32361	3.22008	1.61004	4.46168e-06		323	ABHD5	5.03486	3.66999	2.36578	4.15096e-06
								385	TRIM3	4.43521	3.22008	0.546807	0.00296175		324	GLUL	4.42825	3.63966	2.57809	1.54653e-10
								386	SP140	4.52635	3.22008	0.243025	0.0256637		325	ENSSSCG00000008803	5.36849	3.63966	1.7895	0.0115302
								387	NOS3	4.46559	3.22008	1.2455	0.0374606		326	SUSD2	5.09552	3.60933	2.18379	0.000337359
								388	SLC26A6	4.70861	3.18971	2.12647	2.14635e-09		327	AQP3	5.03486	3.60933	2.03214	0.000810052
								389	NUDT14	4.73899	3.18971	0.911345	0.0101262		328	EZH2	4.91354	3.579	2.27479	3.15789e-05
								390	ENSSSCG00000025649	4.52635	3.18971	0.698698	0.0171594		329	SEC24D	5.00453	3.579	2.00181	0.00288569
								391	ENSSSCG00000011129	4.52635	3.15933	1.00248	0.000770589		330	ARHGAP29	5.88411	3.579	1.97148	0.00352436
								392	MAGEA10	4.61748	3.15933	0.759454	0.00134468		331	GREB1L	6.46039	3.579	1.57718	0.00724491
								393	ENSSSCG00000030110	4.61748	3.15933	0.668319	0.00175391		332	ENSSSCG00000024887	6.88502	3.579	1.36487	0.0316866
								394	PIGS	4.64786	3.15933	0.789832	0.0112642		333	CDA	4.24627	3.54867	2.91173	1.42846e-10
								395	ANO6	4.49597	3.12895	1.48853	1.1054e-05		334	DLG5	5.03486	3.54867	2.06247	0.000588393
								396	SIL1	5.22504	3.09857	0.637941	0.0477129		335	DMD	6.00543	3.54867	1.69851	0.00610424
								397	SLC25A6	3.94916	3.03782	2.30874	1.14186e-10		336	HCFC2	7.43097	3.54867	1.57718	0.0132245
								398	S100A14	5.46807	3.03782	2.06571	1.77813e-09		337	TMEM200A	6.30874	3.54867	1.3952	0.0206541
								399	GOLIM4	5.37693	3.03782	1.85307	9.70769e-06		338	MTMR10	4.82254	3.51833	2.18379	0.000131887
								400	PGA5	4.34408	3.03782	0.394916	0.0215105		339	CXCR4	5.33816	3.51833	1.3952	0.0357363
								401	ITGA5	5.16429	3.00744	2.21761	1.14186e-10		340	CGN	4.9742	3.488	2.18379	0.000197203
								402	MARCKS	3.58462	3.00744	2.46063	1.14186e-10		341	PDZK1	5.64147	3.488	0.242644	0.0212829
								403	DEGS1	4.37445	3.00744	2.18723	1.14186e-10		342	GPC3	5.09552	3.488	1.15256	0.040211
								404	AKAP12	4.61748	3.00744	1.97458	2.30709e-10		343	NFKBIA	4.88321	3.45767	2.42644	4.11187e-08
								405	PPIF	4.64786	3.00744	1.79231	4.90428e-08		344	PROS1	4.88321	3.45767	2.15346	0.000136576
								406	FXYD4	5.25542	2.97706	2.15685	1.14186e-10		345	FAS	5.12585	3.45767	2.03214	0.000816753
								407	FBLN2	4.10105	2.97706	2.21761	1.14186e-10		346	IKBIP	4.94387	3.45767	1.7895	0.00452131
								408	ACAA2	4.79975	2.97706	1.45815	0.000286826		347	FAM114A1	4.76188	3.45767	1.21322	0.0461235
								409	ANXA5	4.83013	2.94668	2.30874	1.14186e-10		348	DEGS1	4.64056	3.42734	2.39611	1.95892e-09
								410	CRYZ	4.37445	2.94668	1.21513	3.95044e-05		349	VPS45	4.88321	3.42734	1.63785	0.00583111
								411	SFXN1	4.5871	2.9163	1.9442	5.09524e-10		350	ABTB2	6.15709	3.42734	1.42553	0.0137599
								412	KIAA0101; CTD-2116N17.1	4.5871	2.9163	1.30626	0.00018964		351	VCAN	4.30693	3.39701	2.39611	4.73543e-10
								413	COL23A1	4.49597	2.9163	1.12399	0.000722448		352	MSN	4.5799	3.39701	2.24445	1.25406e-07
								414	ENSSSCG00000027634	5.40731	2.88592	1.79231	3.77267e-07		353	HSPB8	4.67089	3.39701	2.15346	1.07882e-06
								415	ENSSSCG00000011752	4.83013	2.85555	1.64042	1.27769e-05		354	ATF3	4.82254	3.39701	2.06247	0.000217953
								416	SPNS2	4.40483	2.85555	1.00248	0.0107051		355	EPB41L1	5.09552	3.39701	1.57718	0.00661116
								417	DGKH	4.22256	2.85555	0.394916	0.0413489		356	PROS1	5.00453	3.39701	1.51652	0.0145433
								418	MAGEA10	4.37445	2.82517	0.637941	0.00187811		357	LRRFIP1	6.09642	3.39701	0.727931	0.0312263
								419	GABARAPL2	4.37445	2.76441	1.3974	1.48539e-05		358	PPT2	4.2766	3.36668	2.54776	1.42846e-10
								420	CCND2	5.31618	2.76441	1.48853	0.000158431		359	WDR47	4.79221	3.36668	2.00181	0.000121538
								421	TRPC7	4.46559	2.76441	0.698698	0.0101009		360	OSMR	6.46039	3.36668	1.3952	0.0178902
								422	METTL21A	4.52635	2.70366	1.70118	7.64479e-08		361	ZBTB41	5.42915	3.36668	1.06157	0.048514
								423	SGK1	4.55672	2.70366	1.3974	0.000755182		362	NUS1	4.00362	3.33635	2.66908	1.42846e-10
								424	P4HTM	4.16181	2.70366	0.364538	0.0387402		363	SERPINE2	4.42825	3.33635	1.94115	1.40642e-06
								425	ENSSSCG00000014087	6.2579	2.67328	0.972101	0.0110877		364	SscS58304317_EOMES	5.06519	3.33635	1.7895	0.00320434
								426	ADPRHL2	4.61748	2.6429	1.27588	0.00205622		365	RPGR	4.88321	3.33635	1.48619	0.010494
								427	SLC2A3; SLC2A14	3.40235	2.61252	2.00496	1.14186e-10		366	TMEM260	4.73155	3.33635	1.57718	0.0126151
								428	COL4A1	4.70861	2.61252	1.61004	8.93773e-07		367	BACH1	4.5799	3.30602	2.12313	6.9924e-06
								429	CDC42EP2	6.56168	2.61252	0.941723	0.0114978		368	FRMD4B	4.82254	3.30602	1.45586	0.0129363
								430	B4GALT3	3.43273	2.55177	1.91382	1.14186e-10		369	PTPN9	4.85288	3.30602	1.33454	0.014562
								431	COL4A2	5.34656	2.55177	0.850588	0.0068489		370	LMNA	3.91263	3.27569	2.57809	1.42846e-10
								432	CHSY1	5.9845	2.55177	0.759454	0.0272381		371	CLU	4.00362	3.27569	2.54776	1.42846e-10
								433	ENSSSCG00000028873	7.29076	2.52139	1.21513	0.00132248		372	PPP2R5A	4.48891	3.27569	2.03214	0.000150947
								434	P4HA2	4.16181	2.52139	1.06324	0.00323908		373	BTG2	4.85288	3.27569	1.66818	0.00198234
								435	NECTIN2	3.55424	2.49101	1.88345	1.14186e-10		374	ME2	4.61023	3.27569	1.66818	0.00579193
								436	SEC61A1	3.18971	2.49101	1.88345	1.14186e-10		375	ARID5B	5.2775	3.27569	1.24355	0.0267783
								437	PCP4L1	4.43521	2.49101	0.911345	0.00914551		376	ENSSSCG00000011752	4.61023	3.24536	1.94115	5.62266e-06
								438	SCAP	4.25294	2.46063	0.941723	0.0246933		377	PPP1R15A	4.54957	3.24536	1.81983	0.00167117
								439	YAE1D1	7.68567	2.46063	0.850588	0.0372421		378	SLC26A6	4.70122	3.24536	1.66818	0.00535843
								440	JAGN1	4.10105	2.43025	1.27588	0.000102454		379	ATXN1L	5.12585	3.24536	1.06157	0.0437344
								441	TNK1	4.52635	2.43025	0.486051	0.0318036		380	SGMS2	4.5799	3.21503	1.91082	0.000478529
								442	MCU	4.28332	2.39987	1.06324	0.000563393		381	ACP6	4.79221	3.21503	1.72884	0.0017209
								443	SLC37A4	4.22256	2.39987	0.972101	0.0124873		382	GGA2	4.76188	3.21503	1.7895	0.00269127
								444	ARHGAP10	4.43521	2.39987	0.516429	0.0167705		383	DOCK9	5.76279	3.21503	0.970575	0.0495356
								445	TBX3	6.28828	2.3695	1.18475	0.00159913		384	2011-09-01	3.94296	3.1847	2.45677	1.42846e-10
								446	TJAP1	4.22256	2.3695	0.789832	0.00921943		385	WEE1	4.48891	3.1847	2.00181	1.21081e-06
								447	EFNA1	4.3137	2.3695	0.789832	0.0359117		386	TMEM37	4.64056	3.1847	1.3952	0.0111637
								448	BIN1	5.77185	2.33912	1.00248	0.00569787		387	GULP1	4.73155	3.1847	1.36487	0.016293
								449	MTUS1	4.28332	2.33912	0.364538	0.0413418		388	PARD6B	3.97329	3.15437	2.30512	2.17572e-10
								450	VDAC1	3.3416	2.30874	1.70118	1.14186e-10		389	B3GNT2	4.00362	3.15437	2.27479	6.68619e-10
								451	CDA	3.06819	2.30874	1.73155	1.14186e-10		390	C4orf22	4.51924	3.15437	2.0928	4.485e-05
								452	GATSL3	4.28332	2.30874	1.2455	1.73955e-05		391	DMXL1	4.2766	3.15437	1.7895	4.75377e-05
								453	SHTN1; AC023283.1	4.00992	2.30874	1.18475	0.000640925		392	STON2	4.36759	3.15437	1.85016	0.000769264
								454	ENSSSCG00000022146	4.73899	2.30874	0.911345	0.000642523		393	ST7	6.30874	3.15437	1.33454	0.0152348
								455	FST	6.37941	2.30874	1.00248	0.00818479		394	NINL	4.9742	3.15437	1.30421	0.0279694
								456	FAM76A	7.47303	2.30874	1.00248	0.0111092		395	NPC2	3.79131	3.12404	2.45677	1.42846e-10
								457	ZC3HC1	4.46559	2.30874	0.911345	0.0120151		396	TMEFF1; MSANTD3-TMEFF1	4.61023	3.12404	1.42553	0.00379903
								458	CEP170	6.04525	2.30874	0.82021	0.0204667		397	CH242-280N19.2	4.5799	3.12404	1.57718	0.0171257
								459	APC	4.00992	2.27836	1.00248	0.00735725		398	F2R	3.79131	3.09371	2.42644	1.42846e-10
								460	ENSSSCG00000023851	4.49597	2.27836	0.668319	0.0105464		399	APOE	4.09461	3.09371	1.85016	0.000426721
								461	S100A16	2.85555	2.24798	1.70118	1.14186e-10		400	CPEB2	4.76188	3.09371	1.72884	0.00403709
								462	LMNA	3.03782	2.24798	1.57966	5.26896e-10		401	ZKSCAN1	4.42825	3.09371	1.66818	0.00654901
								463	MSN	4.40483	2.24798	1.36702	8.14978e-07		402	CITED2	5.79312	3.09371	1.21322	0.0198209
								464	MBOAT1	4.00992	2.24798	0.911345	0.00925594		403	SMAGP	3.8823	3.06338	2.24445	7.64494e-09
								465	PLPP5	4.19219	2.24798	0.789832	0.0248802		404	ENSSSCG00000015523	3.97329	3.06338	2.15346	5.51682e-06
								466	DDOST	2.88592	2.21761	1.6708	1.14186e-10		405	ARHGAP18	4.39792	3.06338	1.69851	0.00158002
								467	TAGLN2	3.46311	2.21761	1.48853	2.31964e-08		406	WDR63	4.70122	3.06338	1.33454	0.00592773
								468	ZNF133	4.5871	2.21761	0.729076	0.0389838		407	HPN	4.82254	3.06338	1.51652	0.0119114
								469	UGGT1	3.85803	2.18723	0.637941	0.0488625		408	NCEH1	4.45858	3.06338	1.15256	0.0253602
								470	GLRX	3.22008	2.15685	1.48853	1.14186e-10		409	OSBPL8	4.30693	3.03305	1.72884	7.5157e-05
								471	ATP6V1F	2.79479	2.15685	1.64042	1.14186e-10		410	ENSSSCG00000017674	4.33726	3.03305	1.57718	0.00729178
								472	PLOD1	4.00992	2.15685	1.12399	0.000335315		411	SEMA4F	4.5799	3.03305	1.24355	0.0149952
								473	ATP6V0A1	4.07067	2.15685	1.03286	0.00165287		412	ABHD4	4.09461	3.00272	1.91082	7.18431e-06
								474	TMEM63B	5.19466	2.15685	0.668319	0.0328814		413	BEST2	4.61023	3.00272	1.30421	0.0120328
								475	PIK3C2A	3.58462	2.12647	1.06324	0.00225766		414	BRPF3	4.54957	3.00272	1.27388	0.0140009
								476	KLF6	4.07067	2.12647	0.972101	0.00308555		415	ENSSSCG00000005518	4.51924	3.00272	1.24355	0.0263637
								477	SUSD2	3.79727	2.12647	0.698698	0.0292906		416	TJP2; AL358113.1	3.73065	2.97239	2.30512	1.42846e-10
								478	SSR2	2.70366	2.09609	1.54929	1.14186e-10		417	PHACTR2	4.45858	2.97239	1.81983	0.00106042
								479	RDX	2.73403	2.09609	1.54929	1.14186e-10		418	ME1	4.48891	2.97239	1.3952	0.00403709
								480	CD47	3.615	2.09609	1.45815	4.02111e-09		419	NFIL3	4.5799	2.97239	1.24355	0.0162431
								481	PPT2	3.64538	2.09609	1.21513	8.20658e-06		420	PCBP4	4.21594	2.94206	1.75917	0.00126452
								482	FLNC	3.3416	2.09609	1.27588	1.10528e-05		421	CAST	4.54957	2.94206	1.0919	0.0209766
								483	DHRS11	4.04029	2.09609	0.759454	0.0123906		422	ENSSSCG00000027797	4.5799	2.94206	1.18289	0.039
								484	ENSSSCG00000021304	4.25294	2.06571	0.698698	0.0196669		423	KIF27	4.5799	2.94206	0.970575	0.0395302
								485	GALNS	4.46559	2.06571	0.577185	0.0299277		424	SLC39A4	3.85197	2.91173	2.03214	2.38515e-06
								486	MBTPS2	6.89584	2.06571	0.668319	0.0477919		425	CHSY1	4.03395	2.91173	1.81983	1.53146e-05
								487	DRAM2	2.76441	2.03534	1.45815	1.14186e-10		426	SPNS2	5.73246	2.91173	1.15256	0.00605731
								488	PIP4K2C	2.82517	2.03534	1.33664	1.81622e-09		427	BMPER	4.33726	2.91173	1.27388	0.0180868
								489	SLC7A7	3.18971	2.03534	1.33664	1.60811e-07		428	OSBPL3	4.30693	2.91173	1.12223	0.0224115
								490	EPHX1	4.13143	2.03534	0.850588	0.00520344		429	B3GNT3	4.48891	2.91173	1.03124	0.0384335
								491	RECK	3.615	2.03534	0.577185	0.0345798		430	NT5C2	4.51924	2.91173	0.970575	0.0387941
								492	RAB11A	2.58214	2.00496	1.51891	1.14186e-10		431	ST7	4.64056	2.91173	1.00091	0.0444108
								493	WWTR1	3.94916	2.00496	0.759454	0.0170781		432	SLC7A7	3.79131	2.88139	2.06247	3.10975e-08
								494	LYSMD3	3.73651	2.00496	0.698698	0.0250135		433	ENSSSCG00000028737	3.82164	2.88139	1.94115	4.23484e-07
								495	TIE1	4.37445	2.00496	0.729076	0.0397613		434	P4HA2	4.2766	2.88139	1.81983	5.67005e-05
								496	SLC23A2	3.00744	1.97458	1.27588	9.00212e-08		435	MLLT11	4.21594	2.88139	1.63785	0.000276856
								497	B4GALT1	3.8884	1.97458	1.00248	0.000380153		436	ZNF791	4.21594	2.88139	1.48619	0.0010474
								498	SLC30A5	3.49349	1.97458	1.00248	0.00117589		437	GAN	4.15527	2.88139	1.48619	0.00257161
								499	CALU	2.61252	1.9442	1.36702	2.82242e-10		438	RDX	3.488	2.82073	2.03214	1.9911e-10
								500	CD151	4.37445	1.9442	1.09361	7.42532e-05		439	ENSSSCG00000028759	3.94296	2.82073	1.66818	0.00104821
								501	EMC1	3.64538	1.9442	0.668319	0.0257836		440	CSRNP1	4.1856	2.82073	1.42553	0.00730892
								502	WWC2	3.97954	1.9442	0.729076	0.026895		441	GNPDA2	4.39792	2.82073	1.15256	0.0241858
								503	CD9	2.58214	1.88345	1.33664	5.96963e-10		442	ERBIN	4.51924	2.82073	0.909914	0.0429437
								504	ENSSSCG00000027586	5.04277	1.88345	0.789832	0.035586		443	SLC2A1	3.63966	2.7904	1.97148	1.25694e-09
								505	PRR13	2.58214	1.85307	1.30626	1.44747e-10		444	GLIPR2	3.60933	2.7904	2.03214	4.96189e-09
								506	ANXA6	3.3416	1.85307	0.729076	0.00577594		445	SEC24A	4.24627	2.7904	1.27388	0.0100202
								507	GSS	3.58462	1.85307	0.880967	0.00666659		446	SPTSSA	4.39792	2.7904	1.27388	0.014911
								508	NRAS	3.64538	1.85307	0.698698	0.0145894		447	RHPN2	3.85197	2.76007	1.91082	7.27649e-09
								509	FZD4	3.64538	1.85307	0.698698	0.0165549		448	RASSF2	4.21594	2.76007	1.63785	7.96328e-05
								510	FAM120B	3.49349	1.85307	0.516429	0.0450212		449	AK3	4.21594	2.76007	1.51652	0.000333246
								511	TMED10	2.49101	1.82269	1.27588	1.00691e-09		450	ARL5B	4.1856	2.76007	1.57718	0.000845569
								512	IFRD1	2.46063	1.82269	1.18475	3.62762e-08		451	OSTM1	4.12494	2.76007	1.45586	0.00175638
								513	GLIPR2	3.03782	1.82269	1.06324	1.87715e-05		452	GBA2	4.15527	2.76007	1.21322	0.0173884
								514	SLC2A1	2.88592	1.82269	0.850588	0.00313626		453	NECTIN2	3.45767	2.72974	1.27388	0.00211176
								515	SPTSSA	4.43521	1.82269	0.759454	0.00657074		454	CFLAR	4.21594	2.72974	1.51652	0.00547672
								516	ASNSD1	3.64538	1.82269	0.637941	0.0112642		455	SOCS6	4.30693	2.72974	1.03124	0.0240159
								517	SND1	4.19219	1.82269	0.759454	0.0121533		456	HENMT1	3.76098	2.69941	1.54685	2.37837e-06
								518	LRRC59	2.39987	1.79231	1.30626	1.14186e-10		457	DSE	4.09461	2.69941	1.00091	0.0294489
								519	SLC16A1	2.82517	1.79231	1.09361	2.36185e-06		458	IKBKB	4.2766	2.69941	0.970575	0.0337574
								520	NPEPPS	3.03782	1.79231	1.00248	0.00022499		459	HHEX	4.12494	2.69941	0.970575	0.0495356
								521	SLC35B1	2.97706	1.79231	0.82021	0.00124835		460	ATP13A3	3.70032	2.66908	1.63785	0.000196616
								522	GSTP1	2.27836	1.76193	1.27588	1.37725e-10		461	MCU	3.73065	2.66908	1.60751	0.00489916
								523	ADD3	2.58214	1.76193	1.12399	2.87965e-07		462	MAPT	4.36759	2.66908	0.940245	0.0447396
								524	ARFIP2	3.22008	1.76193	0.911345	0.000336244		463	GAMT	3.54867	2.63875	1.7895	9.27047e-07
								525	PARD6B	3.3416	1.76193	0.850588	0.000826322		464	SMARCA1	4.1856	2.63875	1.21322	0.00931003
								526	OTUD6B	2.85555	1.76193	0.880967	0.00231873		465	COMMD3	4.03395	2.63875	1.30421	0.0230424
								527	ENSSSCG00000009574	3.73651	1.76193	0.516429	0.00331292		466	S100A10	3.21503	2.60842	2.06247	1.42846e-10
								528	APOA1	4.86051	1.76193	0.637941	0.0051756		467	ITGAV	3.39701	2.60842	1.7895	3.2056e-08
								529	ENSSSCG00000009522	4.07067	1.76193	0.577185	0.0332895		468	VAMP8	3.45767	2.60842	1.7895	9.27047e-07
								530	SFT2D1	2.21761	1.73155	1.30626	1.14186e-10		469	PLLP	3.8823	2.60842	1.36487	0.00166257
								531	LAMP2	2.33912	1.73155	1.18475	2.81526e-10		470	GPAM	4.1856	2.60842	0.970575	0.0279026
								532	SPINT2	2.46063	1.73155	1.06324	6.5475e-06		471	NUDT4	3.70032	2.57809	1.51652	2.19707e-08
								533	FKBP11	3.12895	1.73155	0.972101	0.000172272		472	SERTAD1	3.51833	2.57809	1.66818	7.86015e-06
								534	STX12	3.06819	1.73155	0.850588	0.00187995		473	MME	3.82164	2.57809	1.57718	2.27975e-05
								535	FICD	3.8884	1.73155	0.850588	0.00200632		474	MAP3K1	3.85197	2.57809	1.51652	4.90578e-05
								536	ALDH18A1	3.49349	1.73155	0.486051	0.0373142		475	RABGEF1	3.82164	2.57809	1.27388	0.00329436
								537	TOR1A	3.76689	1.73155	0.516429	0.0488625		476	HSDL2	4.09461	2.57809	1.06157	0.0315684
								538	DPM1	3.55424	1.70118	0.880967	0.000596979		477	ATP2B1	3.36668	2.54776	1.75917	2.70877e-07
								539	GK3P; GK	2.76441	1.70118	0.789832	0.00119009		478	TAGLN2	3.42734	2.54776	1.72884	1.5529e-06
								540	GMPR2	2.67328	1.70118	0.759454	0.00167576		479	MAGED1	3.36668	2.54776	1.72884	1.78718e-06
								541	ALG10; ALG10B	3.43273	1.70118	0.546807	0.0176621		480	OPTN	3.39701	2.54776	1.69851	2.90757e-05
								542	FAM84B	3.28084	1.70118	0.668319	0.0212362		481	PREP	3.63966	2.54776	1.45586	0.000225925
								543	STXBP2	3.73651	1.70118	0.577185	0.029386		482	DLC1	3.91263	2.54776	1.48619	0.000573269
								544	2007-09-01	2.24798	1.6708	1.18475	1.14186e-10		483	COBLL1	4.00362	2.54776	1.03124	0.0433169
								545	GLO1	2.3695	1.6708	1.15437	1.19021e-08		484	S100A11	3.15437	2.51743	1.88049	2.28783e-10
								546	ACOT9	2.55177	1.6708	1.03286	6.822e-06		485	LAMB1	3.21503	2.51743	1.75917	8.39392e-09
								547	ZPR1	2.43025	1.6708	1.00248	3.05186e-05		486	GSK3B	3.36668	2.51743	1.69851	1.45372e-07
								548	UGCG	2.52139	1.6708	0.850588	0.000501007		487	CMAS	3.24536	2.51743	1.66818	8.43326e-07
								549	CCDC47	2.58214	1.64042	1.00248	8.67859e-06		488	FLNB	3.579	2.51743	1.51652	6.47154e-05
								550	VIMP	2.82517	1.64042	0.972101	1.16281e-05		489	PHF20L1	3.97329	2.51743	1.15256	0.00791796
								551	ADAM10	2.6429	1.64042	1.00248	1.28184e-05		490	CRY2	3.94296	2.51743	1.00091	0.0269789
								552	SLC5A6	2.52139	1.64042	0.941723	3.74672e-05		491	PIP4K2C	3.27569	2.4871	1.45586	6.62932e-05
								553	GMPPA	5.71109	1.64042	0.637941	0.0138122		492	STX3	3.76098	2.4871	1.3952	0.00382828
								554	EEA1	3.40235	1.64042	0.637941	0.0141887		493	SGK3; C8orf44-SGK3	3.97329	2.4871	1.15256	0.0068151
								555	B4GALT4	2.39987	1.61004	1.03286	1.35304e-06		494	FOS	3.79131	2.4871	0.66727	0.0360481
								556	KDELR1	2.43025	1.61004	1.00248	4.47859e-06		495	KRT19	3.21503	2.45677	1.75917	2.14267e-09
								557	TIMM8A	2.33912	1.61004	0.911345	4.20786e-05		496	UGDH	3.09371	2.45677	1.66818	3.95177e-07
								558	FAM98A	2.3695	1.57966	0.941723	3.53369e-05		497	ARHGAP18	3.54867	2.45677	1.3952	0.00138452
								559	ERP29	2.52139	1.57966	0.880967	0.000145162		498	GPAT3	3.66999	2.45677	1.30421	0.00353231
								560	VAMP8	2.94668	1.57966	0.82021	0.000439105		499	GPATCH3	3.73065	2.45677	1.12223	0.0361968
								561	PIGO	3.55424	1.57966	0.759454	0.00222045		500	HMBOX1	3.30602	2.42644	1.63785	1.53073e-05
								562	SUOX	3.58462	1.57966	0.607563	0.0108616		501	MARCKS	3.27569	2.42644	1.24355	0.000352907
								563	BAG3	2.24798	1.54929	0.941723	2.13539e-05		502	AC136616.1	3.85197	2.42644	1.03124	0.0187095
								564	SDF2L1	2.58214	1.54929	0.789832	0.000606738		503	SVIL	4.12494	2.42644	1.03124	0.0195603
								565	UGDH	2.6429	1.54929	0.789832	0.0010804		504	BAIAP2L1	4.1856	2.42644	0.879584	0.0230118
								566	DNAJB9	2.97706	1.54929	0.668319	0.00346092		505	XRN1	4.03395	2.42644	0.909914	0.0284023
								567	OSTM1	3.43273	1.54929	0.668319	0.00696733		506	RASA1	3.30602	2.39611	1.36487	0.000568548
								568	SIGMAR1	3.3416	1.54929	0.486051	0.0269368		507	METTL21A	3.579	2.39611	1.21322	0.00500174
								569	BOLA1	3.70614	1.54929	0.486051	0.0370057		508	TP53INP1	3.63966	2.39611	0.970575	0.0159238
								570	MAN2A1	4.92126	1.54929	0.516429	0.0419292		509	COQ10B	3.24536	2.36578	1.57718	2.37582e-07
								571	PDIA4	2.06571	1.51891	1.09361	1.96992e-10		510	PLIN2	3.33635	2.36578	1.42553	1.02152e-06
								572	SLC29A1	1.97458	1.51891	1.09361	2.20472e-10		511	AFF4	3.76098	2.36578	1.27388	0.000287375
								573	LRPAP1	2.21761	1.51891	0.880967	2.42368e-05		512	TUBA3C; TUBA3D	3.30602	2.33545	1.45586	3.47287e-05
								574	ARHGAP18	2.67328	1.51891	0.850588	0.000149144		513	LAMC1	3.39701	2.33545	1.21322	0.000808475
								575	SEC24C	2.88592	1.51891	0.577185	0.0125564		514	FKBP1B	3.39701	2.33545	1.27388	0.00197135
								576	NME2	2.03534	1.48853	1.03286	8.30102e-10		515	TBC1D22B	3.85197	2.33545	1.21322	0.00287757
								577	TES	2.06571	1.48853	0.941723	6.17063e-06		516	ACVR2A	3.579	2.33545	1.12223	0.00311684
								578	TMED9	2.15685	1.48853	0.911345	1.10528e-05		517	AP1M1	3.45767	2.33545	1.0919	0.0118202
								579	FABP3	2.27836	1.48853	0.911345	1.97915e-05		518	HDAC6	3.45767	2.33545	1.0919	0.0142115
								580	EIF4A2	2.30874	1.48853	0.82021	4.52414e-05		519	MYOF	3.60933	2.33545	0.940245	0.0150712
								581	ANLN	2.33912	1.48853	0.759454	0.000710201		520	NECTIN3	3.76098	2.33545	0.818923	0.0276037
								582	S100A11	2.88592	1.48853	0.759454	0.000751123		521	ENSSSCG00000000194	3.00272	2.30512	1.57718	7.57739e-08
								583	UNC50	2.27836	1.48853	0.789832	0.000812036		522	RCN1	2.97239	2.30512	1.57718	1.15259e-07
								584	SLC25A22	2.82517	1.48853	0.698698	0.00388493		523	PJA1	3.488	2.30512	1.36487	8.40313e-05
								585	CANX	2.00496	1.45815	1.06324	1.14186e-10		524	APOA1	5.2775	2.30512	0.788592	0.000256911
								586	APLP2	2.09609	1.45815	0.911345	2.41131e-06		525	UBAP2	3.66999	2.30512	1.24355	0.00179196
								587	FABP3	2.46063	1.45815	0.850588	5.92356e-05		526	DESI2	3.33635	2.30512	1.21322	0.00312227
								588	SLC23A2	3.06819	1.45815	0.698698	0.00165404		527	SLC27A4	3.66999	2.30512	0.909914	0.0309294
								589	IBTK	2.61252	1.45815	0.637941	0.00751839		528	LITAF	2.7904	2.27479	1.69851	1.42846e-10
								590	MYO1C	3.64538	1.45815	0.486051	0.0324069		529	SERTAD3	3.00272	2.27479	1.57718	1.79282e-07
								591	AMOTL2	3.70614	1.45815	0.425294	0.0485723		530	DUSP1	3.21503	2.27479	1.18289	0.00270815
								592	LPCAT3	2.30874	1.42777	0.850588	5.60642e-05		531	ACSL1	3.1847	2.27479	1.06157	0.00887634
								593	ASAH1	2.73403	1.42777	0.637941	0.00356639		532	PLAUR	3.39701	2.27479	1.00091	0.023144
								594	AGPAT5	2.52139	1.42777	0.637941	0.00451607		533	FAM46C	3.8823	2.27479	0.879584	0.0286816
								595	PRADC1	2.97706	1.42777	0.546807	0.0135806		534	SH2B3	3.63966	2.27479	0.849253	0.0307045
								596	CARD19	3.76689	1.42777	0.577185	0.0157701		535	NAB1	3.60933	2.27479	0.788592	0.0471509
								597	ENSSSCG00000004594	4.34408	1.42777	0.577185	0.0178947		536	TSPAN13	2.72974	2.24445	1.66818	1.42846e-10
								598	GGCX	3.615	1.42777	0.516429	0.0237018		537	FAM213A	3.42734	2.24445	1.33454	7.8864e-05
								599	PDIA3	1.85307	1.3974	1.03286	1.14186e-10		538	ENSSSCG00000028787	3.54867	2.24445	1.12223	0.00266566
								600	STT3A	1.88345	1.3974	0.941723	4.55082e-08		539	PXDN	3.45767	2.24445	1.21322	0.0027441
								601	DBI	2.06571	1.3974	0.850588	1.97915e-05		540	NCOA4	3.09371	2.21412	1.3952	1.17086e-05
								602	PPA1	2.18723	1.3974	0.789832	8.48142e-05		541	TBC1D20	3.30602	2.21412	1.21322	0.00184225
								603	SSR3	1.85307	1.36702	0.941723	2.49611e-08		542	GK3P; GK	3.70032	2.21412	0.758262	0.0310885
								604	HSD17B12	2.06571	1.36702	0.789832	8.46178e-05		543	ANKRD49	3.36668	2.21412	0.849253	0.0353983
								605	CMTM6	1.97458	1.36702	0.789832	0.000412614		544	2005-03-01	3.579	2.21412	0.727931	0.0435293
								606	CEPT1	2.33912	1.36702	0.698698	0.00047015		545	SLC9A3R1	2.82073	2.18379	1.60751	5.53061e-10
								607	ABHD4	2.09609	1.36702	0.729076	0.000507217		546	NFKBIE	3.33635	2.18379	1.03124	0.016093
								608	ABRACL	2.21761	1.36702	0.698698	0.000606738		547	NPEPPS	2.97239	2.15346	1.36487	1.78353e-05
								609	GPAT4	2.58214	1.36702	0.546807	0.0141887		548	ENSSSCG00000004216	3.33635	2.15346	1.06157	0.00315007
								610	PHYHD1	3.67576	1.36702	0.394916	0.0458028		549	GLMP	3.36668	2.15346	0.940245	0.0106838
								611	TACSTD2	3.615	1.36702	0.394916	0.0489723		550	NCOA3	3.60933	2.15346	0.758262	0.0276428
								612	TMED2	1.79231	1.33664	0.941723	2.76622e-09		551	TXNRD1	2.7904	2.12313	1.3952	4.04123e-07
								613	RPN2	1.82269	1.33664	0.911345	7.36752e-08		552	UCP2	2.91173	2.12313	1.33454	6.5766e-06
								614	ATP6V0C	1.85307	1.33664	0.850588	7.48305e-07		553	RALGPS2	2.91173	2.12313	1.30421	9.91054e-05
								615	SSR1	1.91382	1.33664	0.82021	3.66767e-06		554	SLC2A1	3.00272	2.12313	1.21322	0.000778274
								616	ATRAID	2.21761	1.33664	0.546807	0.0082566		555	VAT1	2.94206	2.12313	1.24355	0.0010512
								617	HACD3	2.55177	1.33664	0.486051	0.0234165		556	PIAS1	2.97239	2.12313	1.21322	0.00244667
								618	RPN1	1.82269	1.30626	0.850588	6.41214e-08		557	FAM76A	3.33635	2.12313	1.00091	0.00353231
								619	ENSSSCG00000013784	1.82269	1.30626	0.637941	5.60642e-05		558	NUP210	3.33635	2.12313	0.970575	0.00941167
								620	PTP4A2	1.9442	1.30626	0.729076	0.000142737		559	TES	2.63875	2.0928	1.60751	1.42846e-10
								621	TMX2	2.24798	1.30626	0.668319	0.000889175		560	LGALS1	2.69941	2.0928	1.45586	1.98744e-07
								622	FCGRT	2.09609	1.30626	0.668319	0.000895132		561	ZFP36L1	2.7904	2.0928	1.30421	5.83379e-05
								623	CCNL1	2.12647	1.30626	0.577185	0.0070281		562	PPIF	3.12404	2.0928	1.18289	0.000294538
								624	SLC35A2	2.97706	1.30626	0.546807	0.00887184		563	PLPP2	3.06338	2.0928	1.21322	0.000457016
								625	ENSSSCG00000017090	3.82765	1.30626	0.394916	0.0435159		564	WNK1	3.1847	2.0928	1.06157	0.00378491
								626	SRPRA	2.15685	1.27588	0.729076	7.31937e-05		565	TSPAN14	3.00272	2.0928	0.940245	0.0228531
								627	SLC25A11	1.9442	1.27588	0.698698	0.000251639		566	CALU	2.66908	2.06247	1.48619	1.37192e-09
								628	TM9SF1; RP11-468E2.1	2.09609	1.27588	0.668319	0.000387289		567	NPTN	2.66908	2.06247	1.42553	4.55177e-08
								629	TMCO1	2.15685	1.27588	0.668319	0.000761987		568	SLC23A2	3.03305	2.06247	1.21322	5.78631e-05
								630	COPG1	2.09609	1.27588	0.577185	0.00375449		569	GSKIP	2.94206	2.06247	1.21322	0.000164255
								631	FUCA1	2.70366	1.27588	0.577185	0.00749268		570	CFL2	2.88139	2.06247	0.849253	0.0102058
								632	ASRGL1	2.79479	1.27588	0.455672	0.0241207		571	SLC23A2	3.45767	2.06247	0.849253	0.0268226
								633	PDCD6IP	2.43025	1.27588	0.364538	0.0464574		572	TMEM98	2.88139	2.03214	1.24355	5.31077e-05
								634	SLC3A2	1.73155	1.2455	0.82021	2.2407e-07		573	SCNM1	2.82073	2.03214	1.18289	0.000434483
								635	PPIB	1.73155	1.2455	0.789832	2.18215e-06		574	SLC38A2	2.82073	2.03214	1.0919	0.000993163
								636	RPN2	1.76193	1.2455	0.789832	1.13548e-05		575	CD47	3.09371	2.03214	1.06157	0.00170688
								637	SEPW1	1.88345	1.2455	0.698698	0.000174885		576	ENSSSCG00000023088	4.9742	2.03214	0.576279	0.002016
								638	NPTN	1.91382	1.2455	0.668319	0.000387289		577	SMAD5	2.97239	2.03214	1.00091	0.00230832
								639	RP11-831H9.11; C11orf98	1.85307	1.2455	0.668319	0.000485936		578	ZC3HC1	3.06338	2.03214	1.06157	0.00421966
								640	LMAN1	2.15685	1.2455	0.516429	0.0127961		579	EEA1	3.24536	2.03214	0.758262	0.0313934
								641	ACSL1	2.43025	1.2455	0.486051	0.0166343		580	DAAM1	3.36668	2.03214	0.63694	0.0426522
								642	MAPRE2	4.86051	1.2455	0.455672	0.034051		581	SLC2A3; SLC2A14	2.60842	2.00181	1.48619	1.42846e-10
								643	SEC23A	2.21761	1.2455	0.425294	0.0424783		582	RAB11A	2.60842	2.00181	1.3952	4.08706e-08
								644	LOC100155600	4.34408	1.2455	0.394916	0.0453174		583	GNAI1	2.88139	2.00181	0.879584	0.00492754
								645	CALR	1.6708	1.21513	0.82021	4.38274e-07		584	CREG1	2.97239	2.00181	0.849253	0.00716483
								646	RP11-134F2.8	1.73155	1.21513	0.759454	3.05186e-05		585	ESYT2	3.27569	2.00181	0.788592	0.0273472
								647	TXNRD1	2.00496	1.21513	0.546807	0.00221935		586	PEMT	2.76007	1.97148	1.15256	0.000176744
								648	TXNDC12	2.24798	1.21513	0.577185	0.0025935		587	UGP2	3.15437	1.97148	0.940245	0.00420481
								649	2011-09-01	1.91382	1.21513	0.577185	0.00333385		588	PIK3C2A	3.1847	1.97148	0.818923	0.0112571
								650	TUBA3C; TUBA3D	1.9442	1.21513	0.546807	0.00359338		589	BAG1	3.09371	1.97148	0.849253	0.0161971
								651	SYPL1	2.21761	1.21513	0.455672	0.0217417		590	ABRACL	2.60842	1.94115	1.27388	1.91265e-06
								652	CHID1	2.46063	1.21513	0.394916	0.029437		591	PTGFRN	3.03305	1.94115	0.940245	0.00534789
								653	CYCS	1.61004	1.18475	0.82021	5.47194e-08		592	MAP7D1	2.97239	1.94115	0.879584	0.00993219
								654	2015-09-01	1.64042	1.18475	0.759454	9.86728e-07		593	GPRC5B	2.82073	1.94115	0.849253	0.017634
								655	CLDN6	1.6708	1.18475	0.698698	1.15008e-05		594	KMT5B	3.1847	1.94115	0.697601	0.0405872
								656	CD164	1.70118	1.18475	0.698698	2.33551e-05		595	TMOD3	2.76007	1.91082	1.0919	0.000403827
								657	LRRC59	1.82269	1.18475	0.637941	0.000587206		596	ACAA2	2.85106	1.91082	1.03124	0.000767245
								658	RPP21	4.46559	1.18475	0.425294	0.035278		597	PRADC1	2.85106	1.91082	1.03124	0.000936311
								659	GART	2.00496	1.18475	0.364538	0.0403561		598	DSP	2.91173	1.91082	0.879584	0.00456027
								660	AARS	1.76193	1.15437	0.668319	5.21793e-05		599	NRAS	2.97239	1.91082	0.879584	0.0068151
								661	DAD1	1.70118	1.15437	0.668319	8.94471e-05		600	MYO1C	2.97239	1.91082	0.818923	0.0101001
								662	ENSSSCG00000022858	1.79231	1.15437	0.637941	0.000251639		601	GALP	3.09371	1.91082	0.727931	0.0307334
								663	LYPLA1	2.24798	1.15437	0.577185	0.0019447		602	SLC30A7	2.91173	1.88049	0.879584	0.00536261
								664	HYOU1	1.82269	1.15437	0.546807	0.00314495		603	NEU1	3.03305	1.88049	0.849253	0.010494
								665	SAR1A	1.88345	1.15437	0.486051	0.0044978		604	TTLL12	3.03305	1.88049	0.758262	0.0227655
								666	BSCL2	2.12647	1.15437	0.486051	0.0111848		605	BAG3	3.15437	1.88049	0.63694	0.0284522
								667	RRBP1	1.97458	1.15437	0.425294	0.0231689		606	CDV3	2.4871	1.85016	1.21322	4.86671e-07
								668	TMEM41B	2.21761	1.15437	0.364538	0.0350949		607	ARF6	2.66908	1.85016	1.03124	0.00117847
								669	SPINT1	1.85307	1.12399	0.516429	0.00524589		608	FABP3	2.66908	1.85016	0.970575	0.00345483
								670	HSPA8	1.85307	1.12399	0.394916	0.0132633		609	ARID3B	2.76007	1.85016	0.818923	0.00851169
								671	ELOVL6	3.91878	1.12399	0.33416	0.0469621		610	PLA2G7	3.12404	1.85016	0.606609	0.0351394
								672	OSTC	1.6708	1.09361	0.637941	4.93487e-05		611	BMI1	3.30602	1.85016	0.697601	0.0387864
								673	SEC11C	1.88345	1.09361	0.455672	0.00815879		612	HEY2	3.12404	1.85016	0.606609	0.046594
								674	CPPED1	1.9442	1.09361	0.394916	0.022379		613	ATP1A1	2.45677	1.81983	1.18289	3.49695e-06
								675	HSPE1	1.51891	1.06324	0.668319	2.61416e-06		614	KDELR1	2.57809	1.81983	1.0919	0.000200069
								676	HSP90B1	1.57966	1.06324	0.637941	9.64982e-06		615	KRAS	2.66908	1.81983	0.970575	0.00178478
								677	SEC31A	1.70118	1.06324	0.546807	0.00077979		616	ACTR1A	2.54776	1.81983	0.940245	0.00245073
								678	CYB5A	1.64042	1.06324	0.486051	0.00332847		617	TNFRSF21	2.66908	1.81983	0.909914	0.00298191
								679	SOD2	1.88345	1.06324	0.455672	0.00739917		618	FABP3	2.60842	1.81983	0.940245	0.00325405
								680	MTHFD2	1.79231	1.06324	0.455672	0.00842607		619	ANLN	2.69941	1.81983	0.909914	0.00333794
								681	CD9	1.82269	1.06324	0.425294	0.0115196		620	NRBP1	2.42644	1.81983	0.940245	0.00653829
								682	CRAT	2.18723	1.06324	0.364538	0.0300826		621	ANO6	2.91173	1.81983	0.788592	0.00732908
								683	DUSP14	1.82269	1.06324	0.364538	0.0333844		622	GALK2	3.00272	1.81983	0.63694	0.0408755
								684	TMED4	1.73155	1.03286	0.455672	0.00888206		623	FBLN1	2.57809	1.7895	1.00091	0.000485906
								685	MTHFD2	1.73155	1.03286	0.425294	0.00888667		624	SERPINH1	2.51743	1.7895	0.970575	0.00265914
								686	SCAMP3	1.82269	1.03286	0.425294	0.0120672		625	RFK	2.82073	1.7895	0.849253	0.00436332
								687	RHOB	1.97458	1.03286	0.33416	0.0395892		626	PPP1R15B	2.94206	1.7895	0.697601	0.0203619
								688	TMSB10	1.45815	1.00248	0.637941	9.93248e-06		627	SLC4A7	2.94206	1.7895	0.66727	0.021954
								689	PGAM1	1.51891	1.00248	0.546807	0.000286599		628	BTBD10	2.91173	1.7895	0.697601	0.0348738
								690	ATP6AP2	1.57966	1.00248	0.516429	0.00085706		629	GABARAPL2	2.51743	1.75917	0.970575	0.00309462
								691	LMAN2	1.54929	1.00248	0.516429	0.000872534		630	ZW10	2.69941	1.75917	0.849253	0.00607247
								692	TSPAN13	1.54929	1.00248	0.516429	0.000935284		631	MAP2K1	2.76007	1.75917	0.758262	0.0106208
								693	CNN3	1.6708	1.00248	0.455672	0.00243363		632	RAB8B	2.88139	1.75917	0.727931	0.0125599
								694	MANF	1.57966	1.00248	0.486051	0.00314495		633	TJP1	2.66908	1.75917	0.758262	0.0134023
								695	MRPL28	1.64042	1.00248	0.455672	0.004868		634	DCUN1D1	2.7904	1.75917	0.63694	0.0434532
								696	ALG3	1.73155	1.00248	0.425294	0.00882468		635	LRPAP1	2.42644	1.72884	1.03124	7.97449e-05
								697	ILK	1.70118	1.00248	0.425294	0.0114113		636	TCN2	2.69941	1.72884	0.818923	0.00740018
								698	ENSSSCG00000023741	5.16429	1.00248	0.516429	0.0149257		637	TNFAIP3	2.7904	1.72884	0.727931	0.0101721
								699	IMPDH2	1.85307	1.00248	0.394916	0.0156527		638	PSAP	2.57809	1.72884	0.788592	0.0116046
								700	NANS	1.70118	1.00248	0.394916	0.0186335		639	RTN4	2.66908	1.72884	0.758262	0.0128837
								701	NME1	1.73155	1.00248	0.364538	0.0244436		640	GOLIM4	2.69941	1.72884	0.727931	0.0156312
								702	TM9SF3	1.88345	1.00248	0.33416	0.0270101		641	HJURP	2.66908	1.72884	0.697601	0.0307334
								703	NDUFS2	1.3974	0.972101	0.577185	4.17e-05		642	RRBP1	2.63875	1.72884	0.697601	0.0307334
								704	UQCRH; UQCRHL	1.42777	0.972101	0.546807	0.000232796		643	KCTD10	2.54776	1.69851	0.879584	0.00170153
								705	ANP32B	1.51891	0.972101	0.486051	0.00167576		644	APLP2	2.30512	1.66818	1.03124	2.84164e-05
								706	RHOA	1.51891	0.972101	0.486051	0.00207097		645	AKR7A2	2.39611	1.66818	0.970575	0.000201772
								707	RCN1	1.54929	0.972101	0.455672	0.00382121		646	MFGE8	2.4871	1.66818	0.758262	0.00564228
								708	GLUL	1.57966	0.972101	0.425294	0.00961471		647	TAX1BP3	2.4871	1.66818	0.758262	0.00957998
								709	ATP1B3	1.3974	0.941723	0.546807	4.69751e-05		648	PELO	2.57809	1.66818	0.727931	0.0102046
								710	ITGB1	1.42777	0.941723	0.516429	0.000137284		649	PRPF39	2.4871	1.66818	0.697601	0.0112571
								711	HMGB2	1.45815	0.941723	0.455672	0.00174665		650	PACSIN2	2.63875	1.66818	0.727931	0.0119796
								712	ENSSSCG00000001814	1.70118	0.941723	0.33416	0.0230442		651	AC027682.1; FAM65A	2.54776	1.66818	0.697601	0.0228137
								713	ERP44	1.61004	0.941723	0.33416	0.0238526		652	RSPRY1	2.97239	1.66818	0.545948	0.044927
								714	FABP3	1.76193	0.941723	0.33416	0.0288336		653	KPNA1	2.39611	1.63785	0.909914	0.000976047
								715	PDIA6	1.3974	0.911345	0.516429	0.000138346		654	PODN	2.4871	1.63785	0.788592	0.00475912
								716	LGALS1	1.45815	0.911345	0.394916	0.00939833		655	TNFRSF12A	2.33545	1.60751	0.879584	0.000913002
								717	CTSB	1.54929	0.911345	0.364538	0.0145894		656	RAP1B	1.88049	1.60751	0.879584	0.00109106
								718	EMC3	1.61004	0.911345	0.303782	0.0347867		657	EMC6	2.42644	1.60751	0.788592	0.00431011
								719	MED31	1.6708	0.911345	0.303782	0.0412524		658	XBP1	2.51743	1.60751	0.727931	0.00539153
								720	GNAI3	1.88345	0.911345	0.243025	0.0471254		659	TOP2B	2.66908	1.60751	0.515618	0.0378739
								721	PHB2	1.3974	0.880967	0.455672	0.0019447		660	CHD2	2.51743	1.60751	0.485288	0.0422145
								722	FKBP4	1.45815	0.880967	0.394916	0.00422897		661	CNN3	2.12313	1.57718	1.00091	8.61699e-06
								723	CDC42	1.57966	0.880967	0.33416	0.0211034		662	ATF4	2.18379	1.57718	0.879584	0.000257897
								724	COPA	1.48853	0.880967	0.273403	0.0318242		663	YIPF1	2.45677	1.57718	0.788592	0.00211074
								725	EIF3L	1.42777	0.850588	0.303782	0.0236117		664	SLC38A2	2.39611	1.57718	0.606609	0.0348664
								726	ATP5G3	1.27588	0.82021	0.425294	0.000587404		665	MICU1	2.60842	1.57718	0.515618	0.0390322
								727	EZR	1.27588	0.82021	0.394916	0.0027799		666	TSPAN6	2.15346	1.54685	0.879584	0.000238794
								728	SELT	1.3974	0.82021	0.303782	0.014358		667	SEC61A1	2.21412	1.54685	0.818923	0.00050442
								729	ATP5D	1.42777	0.82021	0.303782	0.0248802		668	CTSV	2.27479	1.54685	0.849253	0.000543835
								730	PNPT1	1.3974	0.82021	0.273403	0.0285672		669	KHDRBS1	2.39611	1.54685	0.727931	0.00598016
								731	MAPK1IP1L	1.45815	0.82021	0.243025	0.0469386		670	BCAP29	2.63875	1.54685	0.576279	0.0243794
								732	PTPN18	3.49349	0.789832	0.455672	0.00622468		671	TSC22D2	2.76007	1.54685	0.515618	0.0352787
								733	PGD	1.42777	0.789832	0.273403	0.0314579		672	PRDM2	2.45677	1.54685	0.515618	0.039306
								734	SSRP1	1.27588	0.759454	0.33416	0.0111604		673	NMD3	2.39611	1.54685	0.485288	0.0497838
								735	TECR	1.30626	0.759454	0.273403	0.0223813		674	RTN3	2.0928	1.51652	0.879584	6.1944e-05
								736	AP2M1	1.15437	0.729076	0.303782	0.00744568		675	DSG2	2.18379	1.51652	0.849253	0.00039186
								737	ENSSSCG00000000194	1.27588	0.729076	0.273403	0.0163143		676	PRR13	2.21412	1.51652	0.849253	0.000485906
								738	COX5A	1.18475	0.729076	0.273403	0.0168335		677	SPINT1	2.12313	1.51652	0.818923	0.00104522
								739	TXNDC17	1.27588	0.729076	0.243025	0.0380892		678	VKORC1; RP11-196G11.1	2.33545	1.51652	0.727931	0.00316652
								740	UQCRQ	1.12399	0.698698	0.303782	0.0108108		679	SFXN1	2.39611	1.51652	0.576279	0.0169852
								741	SLC9A3R1	1.21513	0.698698	0.273403	0.0186628		680	ALDH18A1	2.45677	1.51652	0.545948	0.0220271
								742	RPL17	1.2455	0.698698	0.243025	0.0359019		681	ATP6V0D1	2.33545	1.51652	0.576279	0.0368633
								743	ARF4	1.15437	0.668319	0.243025	0.0186215		682	YPEL5	2.69941	1.51652	0.515618	0.0386888
								744	CCT3	1.12399	0.668319	0.243025	0.0217147		683	KIFC1	2.33545	1.51652	0.545948	0.0475614
								745	HSPD1	0.972101	0.668319	0.303782	0.0264147		684	PPP1CB	2.0928	1.48619	0.63694	0.0020058
								746	TUBA1B	1.03286	0.637941	0.273403	0.0136461		685	ITGB1BP1	2.18379	1.48619	0.697601	0.00451864
								747	ATP5F1	1.12399	0.637941	0.212647	0.0278151		686	MYO10	2.27479	1.48619	0.66727	0.0101827
								748	NDUFB3	1.12399	0.637941	0.212647	0.0465939		687	SLC25A13	2.42644	1.48619	0.606609	0.0118045
								749	EIF4G2	0.972101	0.607563	0.273403	0.00476596		688	ZDHHC9	2.57809	1.48619	0.515618	0.038803
								750	RPL5	1.00248	0.607563	0.212647	0.0313905		689	PTP4A2	2.12313	1.45586	0.788592	0.000122379
								751	ENSSSCG00000025300	3.58462	0.607563	0.243025	0.0490937		690	ANP32B	2.0928	1.45586	0.788592	0.000553976
								752	WNT11	4.04029	0.577185	0.33416	0.0139489		691	CLIC4	2.15346	1.45586	0.697601	0.00625891
								753	IL28RA	3.82765	0.577185	0.303782	0.0168159		692	CTNND1	2.18379	1.45586	0.66727	0.00678135
								754	CCT8	0.972101	0.577185	0.212647	0.022766		693	KIF21A	2.33545	1.45586	0.606609	0.00978947
								755	MDH2	1.00248	0.577185	0.182269	0.0403168		694	DRAM2	2.24445	1.45586	0.576279	0.0122439
								756	IRF5	4.16181	0.546807	0.33416	0.0138122		695	ARHGAP1	2.27479	1.45586	0.606609	0.0126606
								757	PCYOX1L	3.64538	0.546807	0.303782	0.0169378		696	CEP55	2.33545	1.45586	0.576279	0.0217464
								758	IL6R	2.6429	0.546807	0.243025	0.0345697		697	ENSA	2.24445	1.45586	0.576279	0.0239417
								759	CHRNE	4.22256	0.516429	0.364538	0.00995844		698	SLC30A5	2.30512	1.45586	0.515618	0.0330541
								760	CEACAM19	3.12895	0.516429	0.243025	0.0313174		699	FABP3	2.24445	1.45586	0.485288	0.0446689
								761	7SK	3.55424	0.486051	0.243025	0.0310952		700	TMSB10	1.97148	1.42553	0.909914	7.00232e-07
								762	ENSSSCG00000007874	3.82765	0.455672	0.212647	0.0362846		701	DUSP11	2.12313	1.42553	0.697601	0.00740018
								763	FAM131B	3.73651	0.455672	0.212647	0.0394154		702	SAT1	2.15346	1.42553	0.515618	0.0109191
								764	ENSSSCG00000030311	3.615	0.425294	0.212647	0.0412524		703	DUSP14	2.06247	1.3952	0.727931	0.000507786
								765	COPZ2	3.91878	0.394916	0.212647	0.0392989		704	GMPR2	2.15346	1.3952	0.66727	0.00438599
															705	FAM98A	2.15346	1.3952	0.606609	0.00730892
															706	PBDC1	2.33545	1.3952	0.545948	0.0192577
															707	MTFR2	2.27479	1.3952	0.485288	0.0315684
															708	MANBAL	2.21412	1.3952	0.485288	0.0332398
															709	GGNBP2	2.18379	1.3952	0.515618	0.0373543
															710	ATP6V1D	2.06247	1.36487	0.66727	0.00368586
															711	JAGN1	2.12313	1.36487	0.66727	0.00381805
															712	WSB1	2.12313	1.36487	0.66727	0.0040068
															713	UBE4A	2.21412	1.36487	0.515618	0.0185081
															714	RBM6	2.15346	1.36487	0.515618	0.0208814
															715	SLC25A6	1.85016	1.33454	0.849253	5.82508e-06
															716	VDAC1	1.85016	1.33454	0.849253	2.01967e-05
															717	SSR1	1.88049	1.33454	0.758262	0.000215829
															718	UBA1	2.06247	1.33454	0.63694	0.00459451
															719	LAMP2	2.00181	1.33454	0.606609	0.00650311
															720	NME1	2.06247	1.33454	0.576279	0.00840064
															721	SEC61A2	2.18379	1.33454	0.576279	0.011569
															722	B4GALT3	2.0928	1.33454	0.545948	0.0119646
															723	BSCL2	2.15346	1.33454	0.545948	0.0165898
															724	SETD2	2.24445	1.33454	0.454957	0.0356485
															725	LRRC59	2.06247	1.30421	0.606609	0.00224194
															726	ZC3H15	1.91082	1.30421	0.63694	0.00670419
															727	TTYH2	2.00181	1.30421	0.545948	0.00966314
															728	FKBP11	2.0928	1.30421	0.515618	0.0168739
															729	TOR1A	2.00181	1.30421	0.515618	0.0191533
															730	CSNK1A1; CSNK1A1L	2.06247	1.30421	0.485288	0.0243206
															731	ITGB1	1.75917	1.27388	0.788592	1.25287e-05
															732	MORF4L2	2.00181	1.27388	0.606609	0.00293614
															733	ZPR1	1.91082	1.27388	0.576279	0.00497354
															734	RBM18	2.0928	1.27388	0.515618	0.0147334
															735	PODXL	1.7895	1.24355	0.697601	0.000256343
															736	RP11-134F2.8	1.85016	1.24355	0.66727	0.00072419
															737	HMGB2	1.94115	1.24355	0.545948	0.00842196
															738	DLST	1.97148	1.24355	0.485288	0.0205523
															739	QDPR	2.12313	1.24355	0.454957	0.0232518
															740	SDCBP	1.88049	1.24355	0.485288	0.0251124
															741	STMN1	1.7895	1.21322	0.545948	0.00307171
															742	RHOC	1.85016	1.21322	0.515618	0.00928268
															743	PTBP3	1.85016	1.21322	0.545948	0.0100084
															744	CDCA3	1.94115	1.21322	0.515618	0.0114879
															745	ATP6V1F	1.94115	1.21322	0.454957	0.0190699
															746	ATP1B3	1.72884	1.18289	0.697601	8.78496e-05
															747	AMD1	1.75917	1.18289	0.606609	0.00126165
															748	SAR1A	1.7895	1.18289	0.606609	0.00163062
															749	CMTM6	1.81983	1.18289	0.606609	0.00168401
															750	RAB14	1.81983	1.18289	0.545948	0.00524091
															751	ZC3H11B; ZC3H11A	1.85016	1.18289	0.545948	0.00555911
															752	ATP6V0E1	1.88049	1.18289	0.545948	0.0058022
															753	FAM118B	1.85016	1.18289	0.515618	0.00865293
															754	DERL1	1.91082	1.18289	0.485288	0.0156312
															755	2006-03-01	1.94115	1.18289	0.424627	0.0297639
															756	UGCG	2.00181	1.18289	0.363966	0.043116
															757	SLC25A17	1.88049	1.18289	0.394296	0.0451641
															758	2007-09-01	1.69851	1.15256	0.606609	0.001039
															759	ASNS	1.81983	1.15256	0.515618	0.00629292
															760	SRP54	1.81983	1.15256	0.485288	0.010075
															761	SLC7A8	1.85016	1.15256	0.454957	0.0168056
															762	TMEM41B	1.91082	1.15256	0.333635	0.0499381
															763	KRT18	1.36487	1.12223	0.788592	3.61684e-05
															764	CDC42	1.75917	1.12223	0.454957	0.0130957
															765	ATG3	1.85016	1.12223	0.424627	0.0139663
															766	MGAT1	1.85016	1.12223	0.454957	0.0188785
															767	EMC3	1.7895	1.12223	0.424627	0.0205523
															768	CCDC47	1.85016	1.12223	0.333635	0.0435155
															769	PPP2R1B	1.72884	1.0919	0.454957	0.0101827
															770	SEC31A	1.75917	1.0919	0.424627	0.0126527
															771	CTSB	1.88049	1.0919	0.363966	0.0369145
															772	VCL	1.94115	1.0919	0.333635	0.0471965
															773	TUBB4B	1.66818	1.06157	0.394296	0.0227044
															774	DCTN3	1.81983	1.06157	0.333635	0.046903
															775	RIOK3	1.75917	1.06157	0.333635	0.0484048
															776	PAPOLA	1.60751	1.03124	0.454957	0.00648963
															777	HEXA	1.66818	1.03124	0.333635	0.0375769
															778	TOPORS	1.72884	1.03124	0.303305	0.0486811
															779	GHITM	1.54685	1.00091	0.485288	0.0026238
															780	SLC16A1	1.63785	1.00091	0.363966	0.0239741
															781	CAP1	1.66818	1.00091	0.333635	0.037843
															782	DAD1	1.51652	0.970575	0.424627	0.00650454
															783	ARCN1	1.54685	0.970575	0.394296	0.0157423
															784	STT3A	1.3952	0.909914	0.394296	0.0116514
															785	HADH	1.54685	0.909914	0.303305	0.0383692
															786	LMAN2	1.51652	0.909914	0.272974	0.0472401
															787	ANXA2	1.06157	0.849253	0.66727	5.61907e-09
															788	COX4I1	1.42553	0.849253	0.272974	0.0353921
															789	EEF2	1.33454	0.818923	0.333635	0.0135242
															790	GNG10	1.33454	0.818923	0.272974	0.0312188
															791	PDIA3	1.21322	0.788592	0.333635	0.00611958
															792	HSP90B1	1.27388	0.788592	0.303305	0.0165898
															793	PDIA6	1.27388	0.758262	0.272974	0.0221024
															794	2015-09-01	1.21322	0.697601	0.242644	0.0285162
															795	CALML4	4.61023	0.606609	0.303305	0.0357383
															796	H2AFZ	1.06157	0.606609	0.212313	0.0373186
															797	SLC6A20	5.33816	0.576279	0.424627	0.000368614
															798	FILIP1L	4.88321	0.515618	0.303305	0.0338463
															799	ssc-mir-122	5.58081	0.454957	0.242644	0.00302341
															800	ENSSSCG00000022115	3.54867	0.454957	0.121322	0.0236127
															801	ENSSSCG00000024112	5.58081	0.424627	0.242644	0.002475
															802	ENSSSCG00000029423	3.39701	0.424627	0.151652	0.0130925
															803	TNFRSF10C; TNFRSF10D; TNFRSF10A; TNFRSF10B	1.88049	0.394296	0.121322	0.01882
															804	FXYD2	5.45948	0.363966	0.151652	0.0103616
															805	ENSSSCG00000001429	3.66999	0.363966	0.121322	0.0152029
															806	CREB5	3.45767	0.363966	0.121322	0.0161911
															807	RGN	2.36578	0.363966	0.0909914	0.0266167
															808	MIXL1	5.82345	0.303305	0.121322	0.0200199
															809	ELF4	5.33816	0.212313	0.0909914	0.0346282
															810	AC026348.1; CFAP44	6.73336	0.151652	0.0909914	0.0428935

## Sheet: GO EBICMvs.EBTE
Upregulated	category	over_represented_pvalue	under_represented_pvalue	numDEInCat	numInCat	term	ontology	GOGenes
EB ICM	GO:0034379	1.97224e-06	1	4	5	very-low-density lipoprotein particle assembly	BP	ACSL3,APOC3,SOAT1,SOAT2
EB ICM	GO:0030195	1.91517e-05	1	4	8	negative regulation of blood coagulation	BP	ENSSSCG00000011993,ENSSSCG00000025392,PROC,SERPINE2
EB ICM	GO:0097202	0.000128801	0.999998	3	5	activation of cysteine-type endopeptidase activity	BP	BAD,CIDEB,ENSSSCG00000007758
EB ICM	GO:0043171	0.000140063	0.999991	5	19	peptide catabolic process	BP	ENSSSCG00000004870,ENSSSCG00000022738,ENSSSCG00000022985,ERAP1,PM20D1
EB ICM	GO:0016477	0.000241859	0.999941	12	121	cell migration	BP	CD63,CDH2,EFNA1,ENSSSCG00000031023,EPHA2,FGFR4,ITGAV,ITGB1,LCP1,PODXL,SRC,STRIP2
EB ICM	GO:0034113	0.000256878	0.999988	4	12	heterotypic cell-cell adhesion	BP	ENSSSCG00000002134,ITGA4,ITGAV,ITGB1
EB ICM	GO:0006178	0.000419253	1	2	2	guanine salvage	BP	ENSSSCG00000011072,ENSSSCG00000028135
EB ICM	GO:0032263	0.000419253	1	2	2	GMP salvage	BP	ENSSSCG00000011072,ENSSSCG00000028135
EB ICM	GO:0046100	0.000419253	1	2	2	hypoxanthine metabolic process	BP	ENSSSCG00000011072,ENSSSCG00000028135
EB ICM	GO:0008284	0.000500795	0.999835	16	239	positive regulation of cell proliferation	BP	CALR,CNOT6L,ENSSSCG00000004977,ENSSSCG00000027628,F2R,FGFR4,FN1,HDAC2,IL6ST,ITGAV,ITGB1,KIT,PTH1R,RAC3,SFRP1,YAP1
EB ICM	GO:0006651	0.000644063	1	2	2	diacylglycerol biosynthetic process	BP	MOGAT1,MOGAT2
EB ICM	GO:0001714	0.000706582	1	2	2	endodermal cell fate specification	BP	HNF1B,SOX2
EB ICM	GO:0035634	0.000760801	1	2	2	response to stilbenoid	BP	APOA4,USP18
EB ICM	GO:0034435	0.000817584	1	2	2	cholesterol esterification	BP	SOAT1,SOAT2
EB ICM	GO:0007341	0.000966742	1	2	2	penetration of zona pellucida	BP	B4GALT1,HEXB
EB ICM	GO:0036151	0.00104104	1	2	2	phosphatidylcholine acyl-chain remodeling	BP	LPCAT1,LPCAT2
EB ICM	GO:0070102	0.00104501	0.999966	3	7	interleukin-6-mediated signaling pathway	BP	ENSSSCG00000027628,IL6ST,STAT3
EB ICM	GO:0090263	0.00128253	0.999808	6	46	positive regulation of canonical Wnt signaling pathway	BP	GPRC5B,RSPO3,SFRP1,SRC,WNT2B,YAP1
EB ICM	GO:0034446	0.0013563	0.999843	5	28	substrate adhesion-dependent cell spreading	BP	EFNA1,FN1,ITGA4,ITGAV,SRC
EB ICM	GO:0033344	0.00156335	0.99987	4	20	cholesterol efflux	BP	APOA4,APOC3,SOAT1,SOAT2
EB ICM	GO:0042632	0.00182856	0.99977	5	33	cholesterol homeostasis	BP	APOA4,APOC3,ENSSSCG00000031023,SOAT1,SOAT2
EB ICM	GO:0007159	0.0019205	0.999834	4	18	leukocyte cell-cell adhesion	BP	APOA4,ENSSSCG00000031023,ITGA4,ITGB1
EB ICM	GO:0022407	0.00192509	0.99991	3	10	regulation of cell-cell adhesion	BP	ENSSSCG00000031023,PODXL,SRC
EB ICM	GO:0045862	0.00195565	0.999911	3	9	positive regulation of proteolysis	BP	BAD,FGFR4,HDAC2
EB ICM	GO:0009611	0.00200947	0.99982	4	21	response to wounding	BP	ENSSSCG00000013260,F2R,SERPINE2,SOX2
EB ICM	GO:2000178	0.00202709	0.999907	3	9	negative regulation of neural precursor cell proliferation	BP	BTG2,KDM2B,RAPGEF1
EB ICM	GO:0035987	0.00206411	0.999815	4	20	endodermal cell differentiation	BP	FN1,ITGA4,ITGAV,MMP2
EB ICM	GO:0055088	0.00210637	0.999725	5	35	lipid homeostasis	BP	ACADM,ACADSB,ACOX2,APOA4,HNF4A
EB ICM	GO:0043281	0.00213769	0.999892	3	12	regulation of cysteine-type endopeptidase activity involved in apoptotic process	BP	BAD,ENSSSCG00000007758,SOX2
EB ICM	GO:0006168	0.00236816	0.999968	2	4	adenine salvage	BP	ENSSSCG00000011072,ENSSSCG00000028135
EB ICM	GO:0046427	0.00236958	0.999872	3	14	positive regulation of JAK-STAT cascade	BP	CRLF3,F2R,KIT
EB ICM	GO:0048488	0.00259346	0.999866	3	10	synaptic vesicle endocytosis	BP	ENSSSCG00000031023,SH3GL2,STON2
EB ICM	GO:0014028	0.00262531	0.999973	2	3	notochord formation	BP	EFNA1,EPHA2
EB ICM	GO:1902459	0.00267829	0.999973	2	3	positive regulation of stem cell population maintenance	BP	KDM2B,YAP1
EB ICM	GO:0007161	0.00293403	0.999969	2	3	calcium-independent cell-matrix adhesion	BP	FN1,ITGB1
EB ICM	GO:0045668	0.00325597	0.999659	4	25	negative regulation of osteoblast differentiation	BP	ENSSSCG00000017265,NOCT,SFRP1,TWSG1
EB ICM	GO:0032755	0.00368157	0.999605	4	23	positive regulation of interleukin-6 production	BP	ENSSSCG00000007758,ENSSSCG00000027628,RAB7B,TLR3
EB ICM	GO:0032264	0.00375297	0.999936	2	4	IMP salvage	BP	ENSSSCG00000011072,ENSSSCG00000028135
EB ICM	GO:0001957	0.00400396	0.999929	2	4	intramembranous ossification	BP	ENSSSCG00000017265,MMP2
EB ICM	GO:0019827	0.0040046	0.999385	5	40	stem cell population maintenance	BP	DPPA2,ENSSSCG00000004977,KLF4,SMC3,STAT3
EB ICM	GO:0018108	0.00401585	0.998985	8	86	peptidyl-tyrosine phosphorylation	BP	ENSSSCG00000009589,ENSSSCG00000022493,EPHA2,EPHB2,FGFR4,INSR,KIT,SRC
EB ICM	GO:0050819	0.00429869	0.999921	2	4	negative regulation of coagulation	BP	HS3ST5,PROC
EB ICM	GO:0044342	0.0043712	0.999919	2	4	type B pancreatic cell proliferation	BP	BAD,SIDT2
EB ICM	GO:0033634	0.00448839	0.999916	2	4	positive regulation of cell-cell adhesion mediated by integrin	BP	ENSSSCG00000031023,PODXL
EB ICM	GO:0009437	0.00475226	0.999908	2	4	carnitine metabolic process	BP	ACADM,SLC22A5
EB ICM	GO:1903169	0.00479621	0.999907	2	4	regulation of calcium ion transmembrane transport	BP	ATP1B1,TSPAN13
EB ICM	GO:0048013	0.00484159	0.999428	4	27	ephrin receptor signaling pathway	BP	EFNA1,EPHA2,EPHB2,SIPA1L1
EB ICM	GO:0007160	0.0050342	0.998994	6	54	cell-matrix adhesion	BP	CD63,FN1,ITGA4,ITGAV,ITGB1,TECTA
EB ICM	GO:0043535	0.00504927	0.999899	2	4	regulation of blood vessel endothelial cell migration	BP	EFNA1,EPHA2
EB ICM	GO:0006635	0.00520724	0.999372	4	27	fatty acid beta-oxidation	BP	ABCD2,ACADM,ACOX2,ECHDC2
EB ICM	GO:0006487	0.00580337	0.999274	4	29	protein N-linked glycosylation	BP	B4GALT1,ENSSSCG00000007330,ENSSSCG00000028227,MGAT4A
EB ICM	GO:0042989	0.00656464	0.999792	2	8	sequestering of actin monomers	BP	ENSSSCG00000028695,SCIN
EB ICM	GO:0001775	0.00661547	0.999824	2	5	cell activation	BP	CD59,LYPD1
EB ICM	GO:0060449	0.00709191	0.999804	2	5	bud elongation involved in lung branching	BP	SPRY1,YAP1
EB ICM	GO:0042517	0.00714936	0.999411	3	16	positive regulation of tyrosine phosphorylation of Stat3 protein	BP	ENSSSCG00000027628,IL6ST,KIT
EB ICM	GO:2000052	0.0072291	0.999798	2	5	positive regulation of non-canonical Wnt signaling pathway	BP	RSPO3,SFRP1
EB ICM	GO:0007052	0.00744974	0.999383	3	15	mitotic spindle organization	BP	ASUN,PLK2,SMC3
EB ICM	GO:0008654	0.00753368	0.999368	3	16	phospholipid biosynthetic process	BP	CEPT1,HEXB,LPCAT1
EB ICM	GO:0070848	0.00773331	0.999776	2	5	response to growth factor	BP	EPHA2,SOX2
EB ICM	GO:0007155	0.00791873	0.99665	15	264	cell adhesion	BP	B4GALT1,CD63,CDH2,ENSSSCG00000002134,ENSSSCG00000029771,ENSSSCG00000031023,FN1,HAPLN3,ITGA4,ITGAV,ITGB1,PECAM1,PODXL,SRC,VCAN
EB ICM	GO:0060670	0.00807586	0.99974	2	6	branching involved in labyrinthine layer morphogenesis	BP	GCM1,RSPO3
EB ICM	GO:0060019	0.00830413	0.999751	2	5	radial glial cell differentiation	BP	CDH2,STAT3
EB ICM	GO:0002474	0.00851122	0.999719	2	6	antigen processing and presentation of peptide antigen via MHC class I	BP	B2M,ENSSSCG00000004687
EB ICM	GO:0002244	0.00873357	0.998366	5	47	hematopoietic progenitor cell differentiation	BP	FST,PRRC2C,SFRP1,STON2,WDR7
EB ICM	GO:0071679	0.00882539	0.999726	2	5	commissural neuron axon guidance	BP	EPHB2,FZD3
EB ICM	GO:0070120	0.0089209	0.999722	2	5	ciliary neurotrophic factor-mediated signaling pathway	BP	ENSSSCG00000027628,IL6ST
EB ICM	GO:0019953	0.00954045	0.999647	2	7	sexual reproduction	BP	HEXB,STAT3
EB ICM	GO:0006687	0.00958865	0.999663	2	6	glycosphingolipid metabolic process	BP	HEXB,KIT
EB ICM	GO:0045454	0.00981629	0.998091	5	56	cell redox homeostasis	BP	DLD,PDIA3,PDIA4,PDIA6,PRDX2
EB ICM	GO:0010987	0.0102286	1	1	1	negative regulation of high-density lipoprotein particle clearance	BP	APOC3
EB ICM	GO:0045833	0.0102286	1	1	1	negative regulation of lipid metabolic process	BP	APOC3
EB ICM	GO:0045654	0.0106304	0.999605	2	6	positive regulation of megakaryocyte differentiation	BP	RAB7B,SCIN
EB ICM	GO:0046878	0.0111898	1	1	1	positive regulation of saliva secretion	BP	TAC4
EB ICM	GO:1901642	0.0115238	0.999554	2	6	nucleoside transmembrane transport	BP	SLC28A2,SLC29A1
EB ICM	GO:0033700	0.0115475	0.99951	2	8	phospholipid efflux	BP	APOA4,APOC3
EB ICM	GO:0006508	0.0120354	0.993845	21	488	proteolysis	BP	CASP10,CFD,CTSB,CTSC,CTSL,DLD,ENSSSCG00000004870,ENSSSCG00000022738,ENSSSCG00000022985,ERAP1,FOLH1B,MMP2,PCSK7,PGA5,PM20D1,PM20D2,PROC,SFRP1,SPCS1,SPCS3,TMEM59
EB ICM	GO:0007596	0.0121291	0.998105	4	32	blood coagulation	BP	F2R,HNF4A,PROC,SERPINE2
EB ICM	GO:0000082	0.0124407	0.998042	4	32	G1/S transition of mitotic cell cycle	BP	CAMK2D,CRLF3,ITGB1,PLK2
EB ICM	GO:0060346	0.0126364	0.999486	2	6	bone trabecula formation	BP	MMP2,SFRP1
EB ICM	GO:0008152	0.0128636	0.994059	16	339	metabolic process	BP	ACADM,ACADSB,ACOX2,ACSL3,ECHDC2,ENSSSCG00000002623,ENSSSCG00000004870,ENSSSCG00000017152,ENSSSCG00000022738,GUSB,HEXB,LPCAT1,LPCAT2,NAT1,PM20D1,PM20D2
EB ICM	GO:0009749	0.0134325	0.998572	3	19	response to glucose	BP	HNF1B,HNF4A,SIDT2
EB ICM	GO:0050766	0.0134939	0.998555	3	20	positive regulation of phagocytosis	BP	CALR,ENSSSCG00000007758,MFGE8
EB ICM	GO:0006012	0.0136617	0.99939	2	7	galactose metabolic process	BP	B4GALT1,GALT
EB ICM	GO:0090244	0.0140205	0.999365	2	7	Wnt signaling pathway involved in somitogenesis	BP	ENSSSCG00000017265,SFRP1
EB ICM	GO:0030421	0.0144512	1	1	1	defecation	BP	ENSSSCG00000013260
EB ICM	GO:0010506	0.0148959	0.997506	4	36	regulation of autophagy	BP	DRAM1,ENSSSCG00000007758,NRBF2,VMP1
EB ICM	GO:0033539	0.0150862	0.998316	3	20	fatty acid beta-oxidation using acyl-CoA dehydrogenase	BP	ACADM,ACADSB,ACOX2
EB ICM	GO:0019430	0.0151168	0.99924	2	9	removal of superoxide radicals	BP	APOA4,PRDX2
EB ICM	GO:0006957	0.0157306	1	1	1	complement activation, alternative pathway	BP	CFD
EB ICM	GO:0034213	0.0158228	1	1	1	quinolinate catabolic process	BP	ENSSSCG00000027454
EB ICM	GO:0022409	0.0158847	0.999202	2	8	positive regulation of cell-cell adhesion	BP	ENSSSCG00000002134,ENSSSCG00000031023
EB ICM	GO:0007566	0.0160874	0.998151	3	21	embryo implantation	BP	ENSSSCG00000024402,MMP2,VMP1
EB ICM	GO:0060139	0.0161132	1	1	1	positive regulation of apoptotic process by virus	BP	BAD
EB ICM	GO:0071396	0.0161132	1	1	1	cellular response to lipid	BP	BAD
EB ICM	GO:2000078	0.0161132	1	1	1	positive regulation of type B pancreatic cell development	BP	BAD
EB ICM	GO:0006148	0.0162349	1	1	1	inosine catabolic process	BP	PNP
EB ICM	GO:0006738	0.0162349	1	1	1	nicotinamide riboside catabolic process	BP	PNP
EB ICM	GO:0034356	0.0162349	1	1	1	NAD biosynthesis via nicotinamide riboside salvage pathway	BP	PNP
EB ICM	GO:0000050	0.0163837	0.999164	2	8	urea cycle	BP	ARG2,ASL
EB ICM	GO:2000484	0.016436	0.99919	2	7	positive regulation of interleukin-8 secretion	BP	CD244,F2R
EB ICM	GO:0009312	0.0165522	0.999151	2	8	oligosaccharide biosynthetic process	BP	B4GALT1,MPDU1
EB ICM	GO:0021915	0.0166761	0.99713	4	33	neural tube development	BP	EPHA2,ITPK1,SALL2,SFRP1
EB ICM	GO:0046034	0.0166795	0.998078	3	19	ATP metabolic process	BP	ATP1B1,BAD,SLC25A25
EB ICM	GO:0048711	0.0167245	0.999137	2	8	positive regulation of astrocyte differentiation	BP	IL6ST,SERPINE2
EB ICM	GO:0060484	0.0168899	0.999124	2	8	lung-associated mesenchyme development	BP	DPPA2,DPPA4
EB ICM	GO:0008285	0.0170961	0.993177	11	194	negative regulation of cell proliferation	BP	B4GALT1,BTG2,F2R,HNF4A,KLF4,PTH1R,SCIN,SERPINE2,SFRP1,SPRY1,STAT3
EB ICM	GO:0032526	0.0172251	0.997968	3	21	response to retinoic acid	BP	AQP3,ENSSSCG00000004977,KLF4
EB ICM	GO:0010976	0.0180422	0.996814	4	34	positive regulation of neuron projection development	BP	ENSSSCG00000031023,FAM134C,GPRC5B,RAPGEF1
EB ICM	GO:0002588	0.0185281	1	1	1	positive regulation of antigen processing and presentation of peptide antigen via MHC class II	BP	ENSSSCG00000007758
EB ICM	GO:0060621	0.0189806	0.999909	1	2	negative regulation of cholesterol import	BP	APOC3
EB ICM	GO:0009950	0.0195672	0.998903	2	8	dorsal/ventral axis specification	BP	ENSSSCG00000017265,SFRP1
EB ICM	GO:0017145	0.0195867	1	1	1	stem cell division	BP	ENSSSCG00000004977
EB ICM	GO:0051928	0.0196676	0.998894	2	8	positive regulation of calcium ion transport	BP	CCR1,F2R
EB ICM	GO:0090023	0.0199875	0.99881	2	10	positive regulation of neutrophil chemotaxis	BP	ENSSSCG00000000246,RAC3
EB ICM	GO:2000737	0.0209332	0.998783	2	8	negative regulation of stem cell differentiation	BP	STAT3,YAP1
EB ICM	GO:2000811	0.0209507	0.998781	2	8	negative regulation of anoikis	BP	ITGB1,SRC
EB ICM	GO:0043410	0.0212426	0.994982	5	58	positive regulation of MAPK cascade	BP	CDH2,F2R,KIT,PSAP,SOX2
EB ICM	GO:0071803	0.0214312	0.998703	2	9	positive regulation of podosome assembly	BP	LCP1,SRC
EB ICM	GO:0035964	0.0218016	1	1	1	COPI-coated vesicle budding	BP	TMED10
EB ICM	GO:0048199	0.0218016	1	1	1	vesicle targeting, to, from or within Golgi	BP	TMED10
EB ICM	GO:1902003	0.0218016	1	1	1	regulation of beta-amyloid formation	BP	TMED10
EB ICM	GO:0050770	0.0222416	0.997097	3	22	regulation of axonogenesis	BP	EFNA1,EPHB2,SIPA1L1
EB ICM	GO:0006919	0.0224129	0.995716	4	42	activation of cysteine-type endopeptidase activity involved in apoptotic process	BP	BAD,ENSSSCG00000007758,ENSSSCG00000026454,F2R
EB ICM	GO:1901291	0.0226392	1	1	1	negative regulation of double-strand break repair via single-strand annealing	BP	OGG1
EB ICM	GO:0019432	0.023267	0.998568	2	8	triglyceride biosynthetic process	BP	LPIN3,MOGAT2
EB ICM	GO:0019676	0.0238342	1	1	1	ammonia assimilation cycle	BP	ASL
EB ICM	GO:0042450	0.0238342	1	1	1	arginine biosynthetic process via ornithine	BP	ASL
EB ICM	GO:0006982	0.0240437	1	1	1	response to lipid hydroperoxide	BP	APOA4
EB ICM	GO:0032374	0.0240437	1	1	1	regulation of cholesterol transport	BP	APOA4
EB ICM	GO:0065005	0.0240437	1	1	1	protein-lipid complex assembly	BP	APOA4
EB ICM	GO:0030900	0.0241129	0.995301	4	40	forebrain development	BP	KDM2B,SOX2,SRC,TWSG1
EB ICM	GO:0042523	0.0242386	0.998401	2	10	positive regulation of tyrosine phosphorylation of Stat5 protein	BP	KIT,PECAM1
EB ICM	GO:0090090	0.0249027	0.993858	5	61	negative regulation of canonical Wnt signaling pathway	BP	CDH2,ENSSSCG00000017265,RAPGEF1,SFRP1,SOX2
EB ICM	GO:0042511	0.0253081	0.998291	2	10	positive regulation of tyrosine phosphorylation of Stat1 protein	BP	IL6ST,KIT
EB ICM	GO:0002376	0.0253398	0.994954	4	45	immune system process	BP	B2M,CFD,ENSSSCG00000004687,TLR3
EB ICM	GO:0042128	0.0253743	1	1	1	nitrate assimilation	BP	ENSSSCG00000000376
EB ICM	GO:0001501	0.0254176	0.993693	5	62	skeletal system development	BP	EPHA2,HAPLN3,HEXB,PTH1R,VCAN
EB ICM	GO:0033628	0.0255848	0.998298	2	9	regulation of cell adhesion mediated by integrin	BP	EFNA1,EPHA2
EB ICM	GO:0019885	0.0256946	0.998287	2	9	antigen processing and presentation of endogenous peptide antigen via MHC class I	BP	ERAP1,TAPBP
EB ICM	GO:0090310	0.0258116	0.999832	1	2	negative regulation of methylation-dependent chromatin silencing	BP	AICDA
EB ICM	GO:0006874	0.0260121	0.993511	5	61	cellular calcium ion homeostasis	BP	ATP1B1,CCR1,ENSSSCG00000028069,HEXB,PTH1R
EB ICM	GO:0006829	0.0262347	0.998194	2	10	zinc II ion transport	BP	SLC30A7,SLC39A1
EB ICM	GO:0009314	0.026315	0.998185	2	10	response to radiation	BP	KIT,OGG1
EB ICM	GO:0052106	0.0263175	1	1	1	quorum sensing involved in interaction with host	BP	SLC22A5
EB ICM	GO:0060731	0.0263175	1	1	1	positive regulation of intestinal epithelial structure maintenance	BP	SLC22A5
EB ICM	GO:0070715	0.0263175	1	1	1	sodium-dependent organic cation transport	BP	SLC22A5
EB ICM	GO:0001836	0.0263851	0.998123	2	12	release of cytochrome c from mitochondria	BP	BAD,ENSSSCG00000026454
EB ICM	GO:0002684	0.02685	1	1	1	positive regulation of immune system process	BP	AQP3
EB ICM	GO:0002863	0.0270245	1	1	1	positive regulation of inflammatory response to antigenic stimulus	BP	ENSSSCG00000031023
EB ICM	GO:0032600	0.0270245	1	1	1	chemokine receptor transport out of membrane raft	BP	ENSSSCG00000031023
EB ICM	GO:0034107	0.0270245	1	1	1	negative regulation of erythrocyte clearance	BP	ENSSSCG00000031023
EB ICM	GO:0034119	0.0270245	1	1	1	negative regulation of erythrocyte aggregation	BP	ENSSSCG00000031023
EB ICM	GO:0042103	0.0270245	1	1	1	positive regulation of T cell homeostatic proliferation	BP	ENSSSCG00000031023
EB ICM	GO:0046014	0.0270245	1	1	1	negative regulation of T cell homeostatic proliferation	BP	ENSSSCG00000031023
EB ICM	GO:0050901	0.0271581	0.998134	2	9	leukocyte tethering or rolling	BP	ITGA4,ITGB1
EB ICM	GO:0019050	0.0271726	0.999813	1	2	suppression by virus of host apoptotic process	BP	BAD
EB ICM	GO:0060154	0.0271726	0.999813	1	2	cellular process regulating host cell cycle in response to virus	BP	BAD
EB ICM	GO:0046296	0.0272889	1	1	1	glycolate catabolic process	BP	HAO1
EB ICM	GO:0001971	0.0276353	1	1	1	negative regulation of activation of membrane attack complex	BP	CD59
EB ICM	GO:0030449	0.0276353	1	1	1	regulation of complement activation	BP	CD59
EB ICM	GO:0002502	0.0278034	1	1	1	peptide antigen assembly with MHC class I protein complex	BP	CALR
EB ICM	GO:0042593	0.0279156	0.992888	5	65	glucose homeostasis	BP	BAD,GPRC5B,HNF4A,SIDT2,STAT3
EB ICM	GO:0050731	0.028511	0.99412	4	44	positive regulation of peptidyl-tyrosine phosphorylation	BP	EFNA1,ENSSSCG00000027628,ENSSSCG00000031023,SRC
EB ICM	GO:0048757	0.0286073	1	1	1	pigment granule maturation	BP	CD63
EB ICM	GO:0050931	0.0286073	1	1	1	pigment cell differentiation	BP	CD63
EB ICM	GO:2000680	0.0286073	1	1	1	regulation of rubidium ion transport	BP	CD63
EB ICM	GO:0033353	0.0286989	1	1	1	S-adenosylmethionine cycle	BP	AHCYL2
EB ICM	GO:0034382	0.0288333	0.99979	1	2	chylomicron remnant clearance	BP	APOC3
EB ICM	GO:0010632	0.0288918	1	1	1	regulation of epithelial cell migration	BP	SRC
EB ICM	GO:0060491	0.0288918	1	1	1	regulation of cell projection assembly	BP	SRC
EB ICM	GO:2001286	0.0288918	1	1	1	regulation of caveolin-mediated endocytosis	BP	SRC
EB ICM	GO:0032722	0.0290021	0.997892	2	10	positive regulation of chemokine production	BP	ENSSSCG00000027628,TLR3
EB ICM	GO:0060696	0.0293036	1	1	1	regulation of phospholipid catabolic process	BP	IDH1
EB ICM	GO:0071071	0.0293036	1	1	1	regulation of phospholipid biosynthetic process	BP	IDH1
EB ICM	GO:0006272	0.0293847	1	1	1	leading strand elongation	BP	PCNA
EB ICM	GO:0032077	0.0293847	1	1	1	positive regulation of deoxyribonuclease activity	BP	PCNA
EB ICM	GO:0051977	0.0297648	1	1	1	lysophospholipid transport	BP	MFSD2A
EB ICM	GO:0060856	0.0297648	1	1	1	establishment of blood-brain barrier	BP	MFSD2A
EB ICM	GO:1990379	0.0297648	1	1	1	lipid transport across blood brain barrier	BP	MFSD2A
EB ICM	GO:0010121	0.0298045	1	1	1	arginine catabolic process to proline via ornithine	BP	OAT
EB ICM	GO:0019544	0.0298045	1	1	1	arginine catabolic process to glutamate	BP	OAT
EB ICM	GO:0008049	0.0299537	1	1	1	male courtship behavior	BP	HEXB
EB ICM	GO:0031323	0.0299537	1	1	1	regulation of cellular metabolic process	BP	HEXB
EB ICM	GO:0006422	0.03023	1	1	1	aspartyl-tRNA aminoacylation	BP	DARS
EB ICM	GO:0021683	0.0305117	1	1	1	cerebellar granular layer morphogenesis	BP	SERPINE2
EB ICM	GO:0042628	0.0305117	1	1	1	mating plug formation	BP	SERPINE2
EB ICM	GO:0061108	0.0305117	1	1	1	seminal vesicle epithelium development	BP	SERPINE2
EB ICM	GO:0042998	0.0308785	1	1	1	positive regulation of Golgi to plasma membrane protein transport	BP	ACSL3
EB ICM	GO:0051047	0.0308785	1	1	1	positive regulation of secretion	BP	ACSL3
EB ICM	GO:2001247	0.0308785	1	1	1	positive regulation of phosphatidylcholine biosynthetic process	BP	ACSL3
EB ICM	GO:0001754	0.0310143	1	1	1	eye photoreceptor cell differentiation	BP	STAT3
EB ICM	GO:0035609	0.0311849	1	1	1	C-terminal protein deglutamylation	BP	FOLH1B
EB ICM	GO:0007039	0.0315272	1	1	1	protein catabolic process in the vacuole	BP	TCIRG1
EB ICM	GO:0035565	0.0315376	1	1	1	regulation of pronephros size	BP	HNF1B
EB ICM	GO:0039020	0.0315376	1	1	1	pronephric nephron tubule development	BP	HNF1B
EB ICM	GO:0060677	0.0315376	1	1	1	ureteric bud elongation	BP	HNF1B
EB ICM	GO:0061296	0.0315376	1	1	1	negative regulation of mesenchymal cell apoptotic process involved in mesonephric nephron morphogenesis	BP	HNF1B
EB ICM	GO:0072176	0.0315376	1	1	1	nephric duct development	BP	HNF1B
EB ICM	GO:0072181	0.0315376	1	1	1	mesonephric duct formation	BP	HNF1B
EB ICM	GO:1900212	0.0315376	1	1	1	negative regulation of mesenchymal cell apoptotic process involved in metanephros development	BP	HNF1B
EB ICM	GO:0001657	0.0315722	0.995232	3	25	ureteric bud development	BP	ARG2,SFRP1,SPRY1
EB ICM	GO:0030574	0.031662	0.997587	2	10	collagen catabolic process	BP	CTSB,MMP2
EB ICM	GO:0023057	0.0319008	1	1	1	negative regulation of signaling	BP	MVP
EB ICM	GO:0090435	0.0319271	1	1	1	protein localization to nuclear envelope	BP	ASUN
EB ICM	GO:0032957	0.0319834	1	1	1	inositol trisphosphate metabolic process	BP	ITPK1
EB ICM	GO:0097067	0.0319907	0.997549	2	10	cellular response to thyroid hormone stimulus	BP	CTSB,KIT
EB ICM	GO:0071663	0.0320059	1	1	1	positive regulation of granzyme B production	BP	CD244
EB ICM	GO:2000566	0.0320059	1	1	1	positive regulation of CD8-positive, alpha-beta T cell proliferation	BP	CD244
EB ICM	GO:0072112	0.0320274	1	1	1	glomerular visceral epithelial cell differentiation	BP	PROM1
EB ICM	GO:0072139	0.0320274	1	1	1	glomerular parietal epithelial cell differentiation	BP	PROM1
EB ICM	GO:0032370	0.0320514	1	1	1	positive regulation of lipid transport	BP	LRAT
EB ICM	GO:0051878	0.0321449	1	1	1	lateral element assembly	BP	SYCP1
EB ICM	GO:0060753	0.0321467	1	1	1	regulation of mast cell chemotaxis	BP	RAC3
EB ICM	GO:0071593	0.0321467	1	1	1	lymphocyte aggregation	BP	RAC3
EB ICM	GO:1902622	0.0321467	1	1	1	regulation of neutrophil migration	BP	RAC3
EB ICM	GO:0097118	0.0321867	1	1	1	neuroligin clustering involved in postsynaptic membrane assembly	BP	CDH2
EB ICM	GO:1902897	0.0321867	1	1	1	regulation of postsynaptic density protein 95 clustering	BP	CDH2
EB ICM	GO:0009447	0.0322608	1	1	1	putrescine catabolic process	BP	SAT1
EB ICM	GO:0038154	0.0322666	1	1	1	interleukin-11-mediated signaling pathway	BP	IL6ST
EB ICM	GO:0070106	0.0322666	1	1	1	interleukin-27-mediated signaling pathway	BP	IL6ST
EB ICM	GO:0070782	0.0322982	1	1	1	phosphatidylserine exposure on apoptotic cell surface	BP	XKR8
EB ICM	GO:0002756	0.0322991	1	1	1	MyD88-independent toll-like receptor signaling pathway	BP	TLR3
EB ICM	GO:0034346	0.0322991	1	1	1	positive regulation of type III interferon production	BP	TLR3
EB ICM	GO:0043331	0.0322991	1	1	1	response to dsRNA	BP	TLR3
EB ICM	GO:2001246	0.0323034	1	1	1	negative regulation of phosphatidylcholine biosynthetic process	BP	LPCAT1
EB ICM	GO:0006663	0.0323038	1	1	1	platelet activating factor biosynthetic process	BP	LPCAT2
EB ICM	GO:0035545	0.0323041	1	1	1	determination of left/right asymmetry in nervous system	BP	ZIC3
EB ICM	GO:0035790	0.0323041	1	1	1	platelet-derived growth factor receptor-alpha signaling pathway	BP	ENSSSCG00000028873
EB ICM	GO:0001818	0.0323042	1	1	1	negative regulation of cytokine production	BP	EPHA2
EB ICM	GO:0003105	0.0323042	1	1	1	negative regulation of glomerular filtration	BP	F2R
EB ICM	GO:0007529	0.0323042	1	1	1	establishment of synaptic specificity at neuromuscular junction	BP	F2R
EB ICM	GO:0021993	0.0323042	1	1	1	initiation of neural tube closure	BP	KDM2B
EB ICM	GO:0036378	0.0323042	1	1	1	calcitriol biosynthetic process from calciol	BP	CYP2R1
EB ICM	GO:0046058	0.0323042	1	1	1	cAMP metabolic process	BP	EPHA2
EB ICM	GO:0060035	0.0323042	1	1	1	notochord cell development	BP	EPHA2
EB ICM	GO:1900134	0.0323042	1	1	1	negative regulation of renin secretion into blood stream	BP	F2R
EB ICM	GO:1904238	0.0323042	1	1	1	pericyte cell differentiation	BP	EPHA2
EB ICM	GO:1904998	0.0323042	1	1	1	negative regulation of leukocyte adhesion to arterial endothelial cell	BP	KLF4
EB ICM	GO:2000342	0.0323042	1	1	1	negative regulation of chemokine (C-X-C motif) ligand 2 production	BP	KLF4
EB ICM	GO:0002327	0.0323042	1	1	1	immature B cell differentiation	BP	KIT
EB ICM	GO:0002371	0.0323042	1	1	1	dendritic cell cytokine production	BP	KIT
EB ICM	GO:0006591	0.0323042	1	1	1	ornithine metabolic process	BP	HNF4A
EB ICM	GO:0010470	0.0323042	1	1	1	regulation of gastrulation	BP	HNF4A
EB ICM	GO:0010878	0.0323042	1	1	1	cholesterol storage	BP	SOAT1
EB ICM	GO:0014034	0.0323042	1	1	1	neural crest cell fate commitment	BP	SFRP1
EB ICM	GO:0034164	0.0323042	1	1	1	negative regulation of toll-like receptor 9 signaling pathway	BP	RAB7B
EB ICM	GO:0038093	0.0323042	1	1	1	Fc receptor signaling pathway	BP	KIT
EB ICM	GO:0038109	0.0323042	1	1	1	Kit signaling pathway	BP	KIT
EB ICM	GO:0042986	0.0323042	1	1	1	positive regulation of amyloid precursor protein biosynthetic process	BP	SOAT1
EB ICM	GO:0044345	0.0323042	1	1	1	stromal-epithelial cell signaling involved in prostate gland development	BP	SFRP1
EB ICM	GO:0060242	0.0323042	1	1	1	contact inhibition	BP	YAP1
EB ICM	GO:0071305	0.0323042	1	1	1	cellular response to vitamin D	BP	SFRP1
EB ICM	GO:0090246	0.0323042	1	1	1	convergent extension involved in somitogenesis	BP	SFRP1
EB ICM	GO:0090673	0.0323042	1	1	1	endothelial cell-matrix adhesion	BP	PECAM1
EB ICM	GO:0097326	0.0323042	1	1	1	melanocyte adhesion	BP	KIT
EB ICM	GO:2000080	0.0323042	1	1	1	negative regulation of canonical Wnt signaling pathway involved in controlling type B pancreatic cell proliferation	BP	SFRP1
EB ICM	GO:0039507	0.0323042	1	1	1	suppression by virus of host molecular function	BP	ZC3HAV1
EB ICM	GO:0060004	0.0323042	1	1	1	reflex	BP	SATB1
EB ICM	GO:1904237	0.0323042	1	1	1	positive regulation of substrate-dependent cell migration, cell attachment to substrate	BP	FN1
EB ICM	GO:2001202	0.0323042	1	1	1	negative regulation of transforming growth factor-beta secretion	BP	FN1
EB ICM	GO:0045715	0.0323042	1	1	1	negative regulation of low-density lipoprotein particle receptor biosynthetic process	BP	ITGAV
EB ICM	GO:0050748	0.0323042	1	1	1	negative regulation of lipoprotein metabolic process	BP	ITGAV
EB ICM	GO:2000425	0.0323042	1	1	1	regulation of apoptotic cell clearance	BP	ITGAV
EB ICM	GO:2000536	0.0323042	1	1	1	negative regulation of entry of bacterium into host cell	BP	ITGAV
EB ICM	GO:0043277	0.0323748	0.997503	2	10	apoptotic cell clearance	BP	ITGAV,PDIA6
EB ICM	GO:0042981	0.0324373	0.987925	8	149	regulation of apoptotic process	BP	BAD,BCL2L14,CASP10,CIDEB,ENSSSCG00000006206,ENSSSCG00000007758,ENSSSCG00000028038,PRDX2
EB ICM	GO:0060444	0.0326415	0.997471	2	10	branching involved in mammary gland duct morphogenesis	BP	EPHA2,SRC
EB ICM	GO:0035019	0.0330177	0.994927	3	25	somatic stem cell population maintenance	BP	SFRP1,SOX2,YAP1
EB ICM	GO:0044240	0.0331441	0.999721	1	2	multicellular organismal lipid catabolic process	BP	APOA4
EB ICM	GO:0006465	0.033249	0.99732	2	12	signal peptide processing	BP	SPCS1,SPCS3
EB ICM	GO:0010916	0.0340487	0.999706	1	2	negative regulation of very-low-density lipoprotein particle clearance	BP	APOC3
EB ICM	GO:0097191	0.0341774	0.994618	3	29	extrinsic apoptotic signaling pathway	BP	BAD,CD70,TLR3
EB ICM	GO:0006833	0.0343092	0.997156	2	13	water transport	BP	AQP11,AQP3
EB ICM	GO:0048008	0.034826	0.994555	3	24	platelet-derived growth factor receptor signaling pathway	BP	ENSSSCG00000028873,RAPGEF1,SRC
EB ICM	GO:0030097	0.0350913	0.992256	4	47	hemopoiesis	BP	KIT,RUNX1,SFRP1,TWSG1
EB ICM	GO:0010903	0.0354699	0.999575	1	3	negative regulation of very-low-density lipoprotein particle remodeling	BP	APOC3
EB ICM	GO:0032481	0.0361046	0.997045	2	10	positive regulation of type I interferon production	BP	TLR3,ZC3HAV1
EB ICM	GO:0034976	0.0373457	0.991623	4	44	response to endoplasmic reticulum stress	BP	NRBF2,PDIA3,PDIA4,PDIA6
EB ICM	GO:0008203	0.0373541	0.99391	3	29	cholesterol metabolic process	BP	APOA4,SOAT1,SOAT2
EB ICM	GO:0010897	0.0375015	0.999643	1	2	negative regulation of triglyceride catabolic process	BP	APOC3
EB ICM	GO:0016310	0.0377274	0.981154	14	292	phosphorylation	BP	CAMK2D,ENSSSCG00000004703,ENSSSCG00000006206,ENSSSCG00000013895,EPHA2,EPHB2,FGFR4,INSR,ITPK1,KIT,PLK2,PPIP5K1,SRC,STAT3
EB ICM	GO:0006657	0.0380373	0.999632	1	2	CDP-choline pathway	BP	ENSSSCG00000000864
EB ICM	GO:0042157	0.038133	0.996594	2	15	lipoprotein metabolic process	BP	APOA4,APOC3
EB ICM	GO:0030514	0.0382728	0.993674	3	31	negative regulation of BMP signaling pathway	BP	ENSSSCG00000004977,SFRP1,TWSG1
EB ICM	GO:0006275	0.0384569	0.996689	2	11	regulation of DNA replication	BP	PCNA,SMC3
EB ICM	GO:0000711	0.038679	0.99962	1	2	meiotic DNA repair synthesis	BP	SYCP1
EB ICM	GO:0034445	0.0388381	0.999616	1	2	negative regulation of plasma lipoprotein oxidation	BP	APOA4
EB ICM	GO:0021542	0.0388973	0.996585	2	12	dentate gyrus development	BP	BTG2,ENSSSCG00000013260
EB ICM	GO:0090155	0.0391895	0.999609	1	2	negative regulation of sphingolipid biosynthetic process	BP	ORMDL1
EB ICM	GO:0009966	0.0394052	0.99344	3	29	regulation of signal transduction	BP	CDH2,CNKSR3,SPRY1
EB ICM	GO:0006915	0.0394799	0.985891	7	130	apoptotic process	BP	BAD,BCL2L14,CIDEB,CTSC,ENSSSCG00000026454,MAP3K1,TNFAIP8
EB ICM	GO:0071260	0.0395251	0.993446	3	27	cellular response to mechanical stimulus	BP	BAD,MAP3K1,TLR3
EB ICM	GO:1902093	0.039958	0.999594	1	2	positive regulation of flagellated sperm motility	BP	ENSSSCG00000002134
EB ICM	GO:0030308	0.0406225	0.988528	5	72	negative regulation of cell growth	BP	CRLF3,HNF4A,SERPINE2,SFRP1,ST7L
EB ICM	GO:0007229	0.0407601	0.990591	4	45	integrin-mediated signaling pathway	BP	ITGA4,ITGAV,ITGB1,SRC
EB ICM	GO:0071316	0.0410993	0.99957	1	2	cellular response to nicotine	BP	BAD
EB ICM	GO:0001710	0.0417485	0.999556	1	2	mesodermal cell fate commitment	BP	ENSSSCG00000004977
EB ICM	GO:0007260	0.0418904	0.999553	1	2	tyrosine phosphorylation of STAT protein	BP	F2R
EB ICM	GO:0033363	0.0419268	0.999552	1	2	secretory granule organization	BP	SERPINE2
EB ICM	GO:0060337	0.0421254	0.999548	1	2	type I interferon signaling pathway	BP	STAT2
EB ICM	GO:0046851	0.0422031	0.999546	1	2	negative regulation of bone remodeling	BP	SFRP1
EB ICM	GO:0048261	0.0422031	0.999546	1	2	negative regulation of receptor-mediated endocytosis	BP	APOC3
EB ICM	GO:0045136	0.0425963	0.999538	1	2	development of secondary sexual characteristics	BP	B4GALT1
EB ICM	GO:0006749	0.0430253	0.992525	3	33	glutathione metabolic process	BP	CLIC6,GGT1,IDH1
EB ICM	GO:0070328	0.0433155	0.995884	2	14	triglyceride homeostasis	BP	APOC3,HNF4A
EB ICM	GO:0016445	0.0434045	0.99952	1	2	somatic diversification of immunoglobulins	BP	AICDA
EB ICM	GO:2000054	0.0435696	0.999516	1	2	negative regulation of Wnt signaling pathway involved in dorsal/ventral axis specification	BP	SFRP1
EB ICM	GO:0005989	0.0440189	0.999506	1	2	lactose biosynthetic process	BP	B4GALT1
EB ICM	GO:0072307	0.0446865	0.999491	1	2	regulation of metanephric nephron tubule epithelial cell differentiation	BP	YAP1
EB ICM	GO:0045453	0.0447016	0.995765	2	12	bone resorption	BP	PTH1R,SRC
EB ICM	GO:0032489	0.0451574	0.999308	1	3	regulation of Cdc42 protein signal transduction	BP	APOC3
EB ICM	GO:0033627	0.0454381	0.995713	2	11	cell adhesion mediated by integrin	BP	ITGAV,ITGB1
EB ICM	GO:1903288	0.045684	0.999467	1	2	positive regulation of potassium ion import	BP	ATP1B1
EB ICM	GO:0046031	0.0460063	0.99946	1	2	ADP metabolic process	BP	BAD
EB ICM	GO:0021681	0.0462896	0.999453	1	2	cerebellar granular layer development	BP	ENSSSCG00000013260
EB ICM	GO:0010951	0.0462983	0.986389	5	84	negative regulation of endopeptidase activity	BP	ENSSSCG00000024402,LXN,SERPINB10,SERPINE2,SPINT2
EB ICM	GO:0033625	0.0464	0.99945	1	2	positive regulation of integrin activation	BP	ENSSSCG00000031023
EB ICM	GO:0060143	0.0466359	0.999445	1	2	positive regulation of syncytium formation by plasma membrane fusion	BP	GCM1
EB ICM	GO:0009116	0.0466593	0.995382	2	14	nucleoside metabolic process	BP	ENSSSCG00000011072,PNP
EB ICM	GO:0002062	0.0467213	0.991646	3	31	chondrocyte differentiation	BP	PTH1R,RUNX1,WNT2B
EB ICM	GO:0010454	0.0470007	0.999436	1	2	negative regulation of cell fate commitment	BP	ENSSSCG00000004977
EB ICM	GO:0043101	0.0474938	0.999424	1	2	purine-containing compound salvage	BP	PNP
EB ICM	GO:0071542	0.0477049	0.99522	2	14	dopaminergic neuron differentiation	BP	OTX2,SFRP1
EB ICM	GO:0032119	0.0478895	0.999414	1	2	sequestering of zinc ion	BP	SLC30A7
EB ICM	GO:0006007	0.0478972	0.999414	1	2	glucose catabolic process	BP	BAD
EB ICM	GO:0006629	0.0479597	0.982137	7	128	lipid metabolic process	BP	ACADM,APOC3,GDPD1,HNF4A,MOGAT2,PSAP,TECR
EB ICM	GO:0034418	0.0480159	0.999411	1	2	urate biosynthetic process	BP	PNP
EB ICM	GO:0070970	0.0480159	0.999411	1	2	interleukin-2 secretion	BP	PNP
EB ICM	GO:0006914	0.0480911	0.988221	4	52	autophagy	BP	NRBF2,TMEM59,TRIM5,WIPI1
EB ICM	GO:0010765	0.0481491	0.995247	2	12	positive regulation of sodium ion transport	BP	CNKSR3,ENSSSCG00000006206
EB ICM	GO:0045732	0.0482199	0.991287	3	30	positive regulation of protein catabolic process	BP	ENSSSCG00000015662,LPCAT1,PLK2
EB ICM	GO:0002277	0.048253	0.999405	1	2	myeloid dendritic cell activation involved in immune response	BP	ENSSSCG00000007758
EB ICM	GO:0043123	0.0484374	0.983629	6	96	positive regulation of I-kappaB kinase/NF-kappaB signaling	BP	CASP10,F2R,GPRC5B,PLK2,SLC44A2,TLR3
EB ICM	GO:0060732	0.0485221	0.999398	1	2	positive regulation of inositol phosphate biosynthetic process	BP	CD244
EB ICM	GO:0090200	0.0485462	0.995051	2	15	positive regulation of release of cytochrome c from mitochondria	BP	BAD,CIDEB
EB ICM	GO:0045959	0.048565	0.999397	1	2	negative regulation of complement activation, classical pathway	BP	ENSSSCG00000015662
EB ICM	GO:0060761	0.0485701	0.999397	1	2	negative regulation of response to cytokine stimulus	BP	KLF4
EB ICM	GO:0016062	0.0485887	0.999396	1	2	adaptation of rhodopsin mediated signaling	BP	RDH11
EB ICM	GO:0002764	0.0490451	0.999385	1	2	immune response-regulating signaling pathway	BP	LAT2
EB ICM	GO:0090074	0.0491015	0.999384	1	2	negative regulation of protein homodimerization activity	BP	ITGA4
EB ICM	GO:0048203	0.0491263	0.999383	1	2	vesicle targeting, trans-Golgi to endosome	BP	WIPI1
EB ICM	GO:0051902	0.0498472	0.999364	1	2	negative regulation of mitochondrial depolarization	BP	SRC
EB ICM	GO:0070062	1.2092e-10	1	84	1586	extracellular exosome	CC	ACADSB,APOA4,APOC3,ASL,ATP1B1,B4GALT1,BTG2,C1QA,CALR,CD59,CD63,CD70,CDH2,CFD,CHL1,CLIC6,COX4I1,CTSB,CTSC,CXCR4,DARS,EFNA1,ENSSSCG00000008449,ENSSSCG00000012006,ERAP1,FN1,FOLH1B,GALNT3,GNG2,GPRC5B,GUSB,HEXB,HSPA12A,IDH1,IL6ST,IQCB1,ITGA4,ITGAV,ITGB1,KIRREL,LAT2,LCP1,LXN,MFGE8,MGAT4A,MPST,MTMR11,MVP,NDUFA4,PCNA,PDIA3,PDIA6,PM20D2,PNP,PODXL,PRDX2,PROM1,PSAP,PSME2,PTH1R,RAC3,RND3,SCIN,SDCBP2,SFRP1,SF…
EB ICM	GO:0005576	1.34575e-05	0.999995	30	629	extracellular region	CC	APOA4,APOC3,B2M,C1QA,CD59,CFD,CTSB,ENSSSCG00000000246,ENSSSCG00000002134,ENSSSCG00000004687,ENSSSCG00000007758,ENSSSCG00000013386,ENSSSCG00000024402,ENSSSCG00000027073,ENSSSCG00000027628,ENSSSCG00000028038,ERAP1,FN1,FST,GLIPR1,LYPD1,PGA5,PLA2G12B,PROC,RSPO3,SAL1,SERPINE2,SFRP1,TECTA,WNT2B
EB ICM	GO:0005615	3.86819e-05	0.999983	37	816	extracellular space	CC	APOA4,APOC3,B4GALT1,CALR,CD59,CD63,CD70,CFD,CTSB,CTSC,ENSSSCG00000000246,ENSSSCG00000002826,ENSSSCG00000015662,ENSSSCG00000024402,ENSSSCG00000028038,ERAP1,FN1,GPRC5B,GUSB,HEXB,KIT,LCP1,MFGE8,MMP2,MOV10,PODXL,PROM1,PSAP,SERPINB10,SERPINE2,SFRP1,SMPD1,TAC4,TWSG1,VCAN,WNT2B,YWHAZ
EB ICM	GO:0005764	5.3135e-05	0.999988	13	131	lysosome	CC	CD63,CTSB,CTSC,CXCR4,DRAM1,GUSB,HEXB,PSAP,RAB7B,SMPD1,SRC,TMEM59,ZC3HAV1
EB ICM	GO:0009986	0.000228561	0.999919	20	310	cell surface	CC	APOA4,AQP11,B4GALT1,CD59,CD63,CXCR4,ENSSSCG00000031023,EPHA2,F2R,FOLH1B,GPRC5B,IGSF3,ITGA4,ITGAV,ITGB1,KIT,PDIA3,PDIA4,PROM1,SFRP1
EB ICM	GO:0009897	0.000257315	0.999937	12	130	external side of plasma membrane	CC	B4GALT1,CALR,CCR1,CD200R1,CD244,ENSSSCG00000031023,IL6ST,ITGAV,ITGB1,KIT,MFGE8,PECAM1
EB ICM	GO:0016324	0.000295008	0.999932	11	114	apical plasma membrane	CC	ATP1B1,CDH2,ENSSSCG00000027628,FN1,FZD3,ITPK1,PODXL,SLC22A5,SLC29A1,SLC7A9,TCIRG1
EB ICM	GO:0031528	0.00057398	0.999986	3	6	microvillus membrane	CC	ENSSSCG00000031023,ITGAV,PODXL
EB ICM	GO:0008250	0.000923779	0.999967	3	10	oligosaccharyltransferase complex	CC	ENSSSCG00000007330,ENSSSCG00000028227,STT3A
EB ICM	GO:0005896	0.00103986	1	2	2	interleukin-6 receptor complex	CC	ENSSSCG00000027628,IL6ST
EB ICM	GO:0031526	0.00113291	0.999916	4	17	brush border membrane	CC	B4GALT1,ENSSSCG00000008449,SLC22A5,SLC7A9
EB ICM	GO:0005787	0.00139194	0.99999	2	3	signal peptidase complex	CC	SPCS1,SPCS3
EB ICM	GO:0005793	0.00147154	0.999824	5	33	endoplasmic reticulum-Golgi intermediate compartment	CC	ENSSSCG00000008199,FN1,PDIA6,PROM1,TMED10
EB ICM	GO:0005783	0.00156222	0.999281	25	505	endoplasmic reticulum	CC	ACSL3,AQP11,CALR,ENSSSCG00000013052,ENSSSCG00000022092,FGFR4,LPCAT1,LPCAT2,LRRC8C,MOGAT1,MOGAT2,NUCB2,PDIA3,PDIA4,PDIA6,PROC,PROM1,SEZ6L2,SOAT1,SOAT2,SPCS1,SPCS3,TECR,TMED10,VMP1
EB ICM	GO:0000138	0.00259155	0.999974	2	3	Golgi trans cisterna	CC	B4GALT1,TMEM59
EB ICM	GO:0070110	0.00274901	0.999971	2	3	ciliary neurotrophic factor receptor complex	CC	ENSSSCG00000027628,IL6ST
EB ICM	GO:0005770	0.00332706	0.999283	7	67	late endosome	CC	CD63,CXCR4,F2R,RAB7B,SRC,TMEM59,ZC3HAV1
EB ICM	GO:0042627	0.00398411	0.999911	2	6	chylomicron	CC	APOA4,APOC3
EB ICM	GO:0042612	0.00551666	0.999866	2	5	MHC class I protein complex	CC	B2M,ENSSSCG00000004687
EB ICM	GO:0014704	0.00595479	0.99926	4	25	intercalated disc	CC	ATP1B1,CAMK2D,CDH2,ITGB1
EB ICM	GO:0005640	0.0100412	0.999638	2	6	nuclear outer membrane	CC	NUCB2,SYNE3
EB ICM	GO:0005789	0.0117555	0.995333	12	224	endoplasmic reticulum membrane	CC	CEPT1,ENSSSCG00000005768,ENSSSCG00000008199,ENSSSCG00000013052,ENSSSCG00000022092,ENSSSCG00000025075,ERAP1,ORMDL1,SOAT1,SOAT2,SPCS1,TMED10
EB ICM	GO:0005925	0.0121699	0.994947	13	229	focal adhesion	CC	CALR,CD59,CDH2,EPHA2,ITGA4,ITGAV,ITGB1,LCP1,PDIA3,RAC3,RND3,TNS4,YWHAZ
EB ICM	GO:0005811	0.0126496	0.997994	4	33	lipid particle	CC	ACSL3,CIDEB,LPCAT1,LPCAT2
EB ICM	GO:0043025	0.0127854	0.996401	7	92	neuronal cell body	CC	CAMK2D,EPHB2,FZD3,GTF2I,IL6ST,SEZ6L2,TUBB4A
EB ICM	GO:0031594	0.013075	0.997917	4	31	neuromuscular junction	CC	CAMK2D,F2R,ITGB1,SERPINE2
EB ICM	GO:0034361	0.0143109	0.999286	2	10	very-low-density lipoprotein particle	CC	APOA4,APOC3
EB ICM	GO:0031362	0.0144865	0.999332	2	7	anchored component of external side of plasma membrane	CC	CD59,ENSSSCG00000031023
EB ICM	GO:0005765	0.0179261	0.99406	8	117	lysosomal membrane	CC	CD63,SIDT2,SLC44A2,STARD3NL,TCIRG1,TLR3,TMEM59,TMEM8A
EB ICM	GO:0000139	0.0192606	0.993522	8	125	Golgi membrane	CC	ATP8A2,B3GNT3,ENSSSCG00000008199,ENSSSCG00000009705,GALNT3,RNF125,TMED10,TMEM59
EB ICM	GO:0016323	0.0202211	0.994467	6	74	basolateral plasma membrane	CC	AQP3,ATP1B1,B4GALT1,CDH2,ENSSSCG00000012006,SLC29A1
EB ICM	GO:0042824	0.0278034	1	1	1	MHC class I peptide loading complex	CC	CALR
EB ICM	GO:0008305	0.0282465	0.99596	3	22	integrin complex	CC	ITGA4,ITGAV,ITGB1
EB ICM	GO:0031904	0.0286073	1	1	1	endosome lumen	CC	CD63
EB ICM	GO:0034363	0.0288333	0.99979	1	2	intermediate-density lipoprotein particle	CC	APOC3
EB ICM	GO:0043626	0.0293847	1	1	1	PCNA complex	CC	PCNA
EB ICM	GO:0070557	0.0293847	1	1	1	PCNA-p21 complex	CC	PCNA
EB ICM	GO:0010008	0.0297693	0.993794	4	42	endosome membrane	CC	CD63,RFFL,VPS26A,WIPI1
EB ICM	GO:0043194	0.0301847	1	1	1	axon initial segment	CC	CAMK2D
EB ICM	GO:0097224	0.0303396	0.999767	1	2	sperm connecting piece	CC	SPATA6
EB ICM	GO:0005788	0.0313556	0.995263	3	26	endoplasmic reticulum lumen	CC	CALR,ERAP1,PDIA4
EB ICM	GO:0030906	0.0321538	1	1	1	retromer, cargo-selective complex	CC	VPS26A
EB ICM	GO:0002947	0.0323042	1	1	1	tumor necrosis factor receptor superfamily complex	CC	RFFL
EB ICM	GO:0034677	0.0323042	1	1	1	integrin alpha7-beta1 complex	CC	ITGB1
EB ICM	GO:0034680	0.0323042	1	1	1	integrin alpha10-beta1 complex	CC	ITGB1
EB ICM	GO:0030112	0.0323042	1	1	1	glycocalyx	CC	B4GALT1
EB ICM	GO:0034683	0.0323042	1	1	1	integrin alphav-beta3 complex	CC	ITGAV
EB ICM	GO:0034684	0.0323042	1	1	1	integrin alphav-beta5 complex	CC	ITGAV
EB ICM	GO:0034686	0.0323042	1	1	1	integrin alphav-beta8 complex	CC	ITGAV
EB ICM	GO:0005777	0.032394	0.991419	5	65	peroxisome	CC	ABCD2,ACADM,ACOX2,HAO1,IDH1
EB ICM	GO:0070765	0.0396813	0.999467	1	3	gamma-secretase complex	CC	TMED10
EB ICM	GO:0032587	0.0440029	0.992368	3	28	ruffle membrane	CC	ITGAV,ITGB1,SRC
EB ICM	GO:0033269	0.0483822	0.999402	1	2	internode region of axon	CC	TUBB4A
EB ICM	GO:0044216	0.048565	0.999397	1	2	other organism cell	CC	ENSSSCG00000015662
EB ICM	GO:0030175	0.0489841	0.991113	3	29	filopodium	CC	ITGB1,LCP1,PODXL
EB ICM	GO:0002102	0.0494314	0.995049	2	12	podosome	CC	LCP1,SRC
EB ICM	GO:0070573	1.0221e-05	1	4	7	metallodipeptidase activity	MF	ENSSSCG00000004870,ENSSSCG00000022738,ENSSSCG00000022985,PM20D1
EB ICM	GO:0019960	0.000125306	0.999999	3	4	C-X3-C chemokine binding	MF	ITGA4,ITGAV,ITGB1
EB ICM	GO:0004422	0.000419253	1	2	2	hypoxanthine phosphoribosyltransferase activity	MF	ENSSSCG00000011072,ENSSSCG00000028135
EB ICM	GO:0002020	0.000449166	0.999932	7	57	protease binding	MF	CD70,CHL1,FN1,ITGAV,ITGB1,KIT,RFFL
EB ICM	GO:0000062	0.000616159	0.99994	5	28	fatty-acyl-CoA binding	MF	ACADM,ACADSB,ACOX2,SOAT1,SOAT2
EB ICM	GO:0005138	0.000675533	0.999981	3	7	interleukin-6 receptor binding	MF	ENSSSCG00000027628,ERAP1,IL6ST
EB ICM	GO:0004772	0.000817584	1	2	2	sterol O-acyltransferase activity	MF	SOAT1,SOAT2
EB ICM	GO:0034736	0.000817584	1	2	2	cholesterol O-acyltransferase activity	MF	SOAT1,SOAT2
EB ICM	GO:0008374	0.000876021	0.999973	3	7	O-acyltransferase activity	MF	LRAT,SOAT1,SOAT2
EB ICM	GO:0004915	0.00103986	1	2	2	interleukin-6 receptor activity	MF	ENSSSCG00000027628,IL6ST
EB ICM	GO:0019981	0.00103986	1	2	2	interleukin-6 binding	MF	ENSSSCG00000027628,IL6ST
EB ICM	GO:0016763	0.00133922	0.99999	2	3	transferase activity, transferring pentosyl groups	MF	ENSSSCG00000027454,PNP
EB ICM	GO:0016805	0.00171073	0.999924	3	10	dipeptidase activity	MF	ENSSSCG00000004870,FOLH1B,PM20D2
EB ICM	GO:0003846	0.00202427	0.999982	2	3	2-acylglycerol O-acyltransferase activity	MF	MOGAT1,MOGAT2
EB ICM	GO:0005102	0.00290113	0.998943	14	247	receptor binding	MF	ACOX2,CD70,EPHB2,F2R,GUSB,HAO1,HNF4A,IDH1,RSPO3,SERPINE2,SRC,TAC4,WIPI1,WNT2B
EB ICM	GO:0047184	0.00305621	0.999967	2	3	1-acylglycerophosphocholine O-acyltransferase activity	MF	LPCAT1,LPCAT2
EB ICM	GO:0032027	0.00433178	0.99992	2	4	myosin light chain binding	MF	CXCR4,SPATA6
EB ICM	GO:0004897	0.00553273	0.999884	2	4	ciliary neurotrophic factor receptor activity	MF	ENSSSCG00000027628,IL6ST
EB ICM	GO:0003756	0.00623651	0.999516	3	15	protein disulfide isomerase activity	MF	PDIA3,PDIA4,PDIA6
EB ICM	GO:0031681	0.00635125	0.999834	2	5	G-protein beta-subunit binding	MF	F2R,GNG2
EB ICM	GO:0016627	0.00669276	0.999122	4	31	oxidoreductase activity, acting on the CH-CH group of donors	MF	ACADM,ACADSB,ACOX2,TECR
EB ICM	GO:0046875	0.00737873	0.999385	3	16	ephrin receptor binding	MF	EFNA1,SIPA1L1,SRC
EB ICM	GO:0008144	0.00805897	0.998892	4	29	drug binding	MF	ATP1B1,DCK,PNP,SFRP1
EB ICM	GO:0016209	0.00991564	0.999058	3	19	antioxidant activity	MF	AAED1,APOA4,PRDX2
EB ICM	GO:0004713	0.0109963	0.997008	7	81	protein tyrosine kinase activity	MF	ENSSSCG00000022493,EPHA2,EPHB2,FGFR4,INSR,KIT,SRC
EB ICM	GO:0052890	0.0111205	0.998905	3	18	oxidoreductase activity, acting on the CH-CH group of donors, with a flavin as acceptor	MF	ACADM,ACADSB,ACOX2
EB ICM	GO:0004714	0.0115066	0.99824	4	30	transmembrane receptor protein tyrosine kinase activity	MF	EPHA2,FGFR4,INSR,KIT
EB ICM	GO:0005337	0.0115238	0.999554	2	6	nucleoside transmembrane transporter activity	MF	SLC28A2,SLC29A1
EB ICM	GO:0003995	0.013134	0.998616	3	19	acyl-CoA dehydrogenase activity	MF	ACADM,ACADSB,ACOX2
EB ICM	GO:0008233	0.0147834	0.993689	13	263	peptidase activity	MF	CASP10,CFD,CTSB,CTSC,CTSL,ERAP1,FOLH1B,MMP2,PCSK7,PGA5,PROC,SPCS1,SPCS3
EB ICM	GO:0044212	0.0152463	0.994341	10	159	transcription regulatory region DNA binding	MF	BCL11A,ENSSSCG00000004977,HNF1B,HNF4A,KLF4,SALL2,SOX2,STAT3,TAF7L,YAP1
EB ICM	GO:0033897	0.0155148	1	1	1	ribonuclease T2 activity	MF	ENSSSCG00000004024
EB ICM	GO:0004731	0.0162349	1	1	1	purine-nucleoside phosphorylase activity	MF	PNP
EB ICM	GO:0016746	0.0165374	0.99567	6	75	transferase activity, transferring acyl groups	MF	LPCAT1,LPCAT2,NAT1,SAT1,SOAT1,SOAT2
EB ICM	GO:0017147	0.0189546	0.997708	3	19	Wnt-protein binding	MF	FZD3,ROR1,SFRP1
EB ICM	GO:0004653	0.0192515	0.998968	2	7	polypeptide N-acetylgalactosaminyltransferase activity	MF	ENSSSCG00000009705,GALNT3
EB ICM	GO:0016740	0.0215132	0.98801	23	532	transferase activity	MF	B3GNT3,CAMK2D,CEPT1,ENSSSCG00000004703,ENSSSCG00000006206,ENSSSCG00000009705,ENSSSCG00000013895,ENSSSCG00000027454,EPHA2,EPHB2,FGFR4,GALNT3,GALT,HS3ST5,INSR,KIT,NAT1,PLK2,PNP,SAT1,SOAT1,SOAT2,SRC
EB ICM	GO:0008108	0.0226154	1	1	1	UDP-glucose:hexose-1-phosphate uridylyltransferase activity	MF	GALT
EB ICM	GO:0008534	0.0226392	1	1	1	oxidized purine nucleobase lesion DNA N-glycosylase activity	MF	OGG1
EB ICM	GO:0034039	0.0226392	1	1	1	8-oxo-7,8-dihydroguanine DNA N-glycosylase activity	MF	OGG1
EB ICM	GO:0004056	0.0238342	1	1	1	argininosuccinate lyase activity	MF	ASL
EB ICM	GO:0016787	0.024377	0.985736	26	656	hydrolase activity	MF	AHCYL2,AICDA,ARG2,ATP8A2,CASP10,CFD,CTSB,CTSC,CTSL,ENSSSCG00000002826,ENSSSCG00000004870,ENSSSCG00000021819,ENSSSCG00000022738,ENSSSCG00000027898,ENSSSCG00000028069,GUSB,HDAC2,HEXB,MMP2,PCSK7,PGA5,PM20D1,PM20D2,PROC,SMPD1,SPCS1
EB ICM	GO:0004197	0.0266242	0.994637	4	42	cysteine-type endopeptidase activity	MF	CASP10,CTSB,CTSC,SFRP1
EB ICM	GO:0030550	0.0269898	1	1	1	acetylcholine receptor inhibitor activity	MF	LYPD1
EB ICM	GO:0061750	0.0270418	1	1	1	acid sphingomyelin phosphodiesterase activity	MF	SMPD1
EB ICM	GO:0008891	0.0272889	1	1	1	glycolate oxidase activity	MF	HAO1
EB ICM	GO:0008467	0.0282576	1	1	1	[heparan sulfate]-glucosamine 3-sulfotransferase 1 activity	MF	HS3ST5
EB ICM	GO:0004991	0.0287685	1	1	1	parathyroid hormone receptor activity	MF	PTH1R
EB ICM	GO:0000701	0.0293847	1	1	1	purine-specific mismatch base pair DNA N-glycosylase activity	MF	PCNA
EB ICM	GO:0032139	0.0293847	1	1	1	dinucleotide insertion or deletion binding	MF	PCNA
EB ICM	GO:0097199	0.0294767	1	1	1	cysteine-type endopeptidase activity involved in apoptotic signaling pathway	MF	CASP10
EB ICM	GO:0051978	0.0297648	1	1	1	lysophospholipid transporter activity	MF	MFSD2A
EB ICM	GO:0004587	0.0298045	1	1	1	ornithine-oxo-acid transaminase activity	MF	OAT
EB ICM	GO:0097153	0.0300671	0.997735	2	11	cysteine-type endopeptidase activity involved in apoptotic process	MF	CASP10,ENSSSCG00000007758
EB ICM	GO:0000975	0.0302027	0.997719	2	11	regulatory region DNA binding	MF	IRF9,KLF4
EB ICM	GO:0005415	0.0303431	1	1	1	nucleoside:sodium symporter activity	MF	SLC28A2
EB ICM	GO:0015211	0.0303431	1	1	1	purine nucleoside transmembrane transporter activity	MF	SLC28A2
EB ICM	GO:0008483	0.0309818	0.997667	2	10	transaminase activity	MF	ETNPPL,OAT
EB ICM	GO:0019785	0.0311749	1	1	1	ISG15-specific protease activity	MF	USP18
EB ICM	GO:1904492	0.0311849	1	1	1	Ac-Asp-Glu binding	MF	FOLH1B
EB ICM	GO:1904493	0.0311849	1	1	1	tetrahydrofolyl-poly(glutamate) polymer binding	MF	FOLH1B
EB ICM	GO:0004148	0.0315756	1	1	1	dihydrolipoyl dehydrogenase activity	MF	DLD
EB ICM	GO:0047325	0.0319834	1	1	1	inositol tetrakisphosphate 1-kinase activity	MF	ITPK1
EB ICM	GO:0052725	0.0319834	1	1	1	inositol-1,3,4-trisphosphate 6-kinase activity	MF	ITPK1
EB ICM	GO:0052726	0.0319834	1	1	1	inositol-1,3,4-trisphosphate 5-kinase activity	MF	ITPK1
EB ICM	GO:0035717	0.0320575	1	1	1	chemokine (C-C motif) ligand 7 binding	MF	CCR1
EB ICM	GO:0043533	0.0321581	1	1	1	inositol 1,3,4,5 tetrakisphosphate binding	MF	ADAP2
EB ICM	GO:0052650	0.0321615	1	1	1	NADP-retinol dehydrogenase activity	MF	RDH11
EB ICM	GO:0004921	0.0322666	1	1	1	interleukin-11 receptor activity	MF	IL6ST
EB ICM	GO:0019970	0.0322666	1	1	1	interleukin-11 binding	MF	IL6ST
EB ICM	GO:0047159	0.0323034	1	1	1	1-alkenylglycerophosphocholine O-acyltransferase activity	MF	LPCAT1
EB ICM	GO:0047191	0.0323034	1	1	1	1-alkylglycerophosphocholine O-acyltransferase activity	MF	LPCAT1
EB ICM	GO:0047192	0.0323038	1	1	1	1-alkylglycerophosphocholine O-acetyltransferase activity	MF	LPCAT2
EB ICM	GO:0005018	0.0323041	1	1	1	platelet-derived growth factor alpha-receptor activity	MF	ENSSSCG00000028873
EB ICM	GO:0001010	0.0323042	1	1	1	transcription factor activity, sequence-specific DNA binding transcription factor recruiting	MF	KLF4
EB ICM	GO:0004137	0.0323042	1	1	1	deoxycytidine kinase activity	MF	DCK
EB ICM	GO:0030343	0.0323042	1	1	1	vitamin D3 25-hydroxylase activity	MF	CYP2R1
EB ICM	GO:0070119	0.0323042	1	1	1	ciliary neurotrophic factor binding	MF	ENSSSCG00000027628
EB ICM	GO:0000827	0.0323042	1	1	1	inositol-1,3,4,5,6-pentakisphosphate kinase activity	MF	PPIP5K1
EB ICM	GO:0000832	0.0323042	1	1	1	inositol hexakisphosphate 5-kinase activity	MF	PPIP5K1
EB ICM	GO:0003945	0.0323042	1	1	1	N-acetyllactosamine synthase activity	MF	B4GALT1
EB ICM	GO:0004751	0.0323042	1	1	1	ribose-5-phosphate isomerase activity	MF	RPIA
EB ICM	GO:0005020	0.0323042	1	1	1	stem cell factor receptor activity	MF	KIT
EB ICM	GO:0001846	0.0323042	1	1	1	opsonin binding	MF	ITGAV
EB ICM	GO:0001968	0.0326887	0.997466	2	10	fibronectin binding	MF	ITGAV,ITGB1
EB ICM	GO:0032357	0.0331822	0.999721	1	2	oxidized purine DNA binding	MF	OGG1
EB ICM	GO:0019903	0.0341043	0.992583	4	42	protein phosphatase binding	MF	BAD,CDH2,MVP,STAT3
EB ICM	GO:0070653	0.0354699	0.999575	1	3	high-density lipoprotein particle receptor binding	MF	APOC3
EB ICM	GO:0004879	0.0361709	0.994223	3	26	RNA polymerase II transcription factor activity, ligand-activated sequence-specific DNA binding	MF	ENSSSCG00000024975,HNF4A,STAT3
EB ICM	GO:0031210	0.0397326	0.996432	2	13	phosphatidylcholine binding	MF	APOA4,ENSSSCG00000017608
EB ICM	GO:0019809	0.0412681	0.999566	1	2	spermidine binding	MF	SAT1
EB ICM	GO:0004535	0.0432867	0.996023	2	11	poly(A)-specific ribonuclease activity	MF	CNOT6L,NOCT
EB ICM	GO:0004461	0.0440189	0.999506	1	2	lactose synthase activity	MF	B4GALT1
EB ICM	GO:0050681	0.045565	0.995589	2	13	androgen receptor binding	MF	CALR,WIPI1
EB ICM	GO:0051287	0.046035	0.991833	3	30	NAD binding	MF	AHCYL2,IDH1,ME2
EB ICM	GO:0005388	0.0460713	0.995562	2	12	calcium-transporting ATPase activity	MF	ENSSSCG00000027898,ENSSSCG00000028069
EB ICM	GO:0017134	0.0461669	0.995548	2	12	fibroblast growth factor binding	MF	FGFR4,ITGAV
EB ICM	GO:0004129	0.0465812	0.995171	2	24	cytochrome-c oxidase activity	MF	COX4I1,NDUFA4
EB ICM	GO:0002060	0.0470311	0.999435	1	2	purine nucleobase binding	MF	PNP
EB ICM	GO:0004514	0.0470848	0.999434	1	2	nicotinate-nucleotide diphosphorylase (carboxylating) activity	MF	ENSSSCG00000027454
EB ICM	GO:1990430	0.0476615	0.99942	1	2	extracellular matrix protein binding	MF	ITGAV
EB ICM	GO:0030337	0.0484105	0.999401	1	2	DNA polymerase processivity factor activity	MF	PCNA
EB ICM	GO:0035250	0.0486712	0.999394	1	2	UDP-galactosyltransferase activity	MF	B4GALT1
EB ICM	GO:0016505	0.0497111	0.999368	1	2	peptidase activator activity involved in apoptotic process	MF	CTSC
EB ICM	GO:0071862	0.0323042	1	1	1	NA	NA	PHACTR4
EB ICM	GO:0016023	0.039963	0.990804	4	48	NA	NA	CXCR4,ENSSSCG00000006206,ENSSSCG00000017265,SLC30A7
EB TE	GO:0043066	2.69186e-05	0.999994	14	247	negative regulation of apoptotic process	BP	BCL2L1,CYR61,DAB2,ENSSSCG00000023155,GRK5,KRT18,LIMS2,NUAK2,PRELID1,PTK2B,RARB,RARG,SIAH2,TFAP2A
EB TE	GO:0097284	0.000177222	0.999997	3	9	hepatocyte apoptotic process	BP	BCL2L1,KRT18,KRT8
EB TE	GO:0008295	0.000338557	1	2	2	spermidine biosynthetic process	BP	AMD1,SRM
EB TE	GO:2000114	0.00049954	0.999986	3	9	regulation of establishment of cell polarity	BP	ENSSSCG00000010665,GATA3,PTK2B
EB TE	GO:0002068	0.000628223	0.999997	2	3	glandular epithelial cell development	BP	RARB,RARG
EB TE	GO:0030335	0.000712866	0.999862	8	120	positive regulation of cell migration	BP	CYR61,DAB2,ENSSSCG00000015041,HBEGF,NTRK3,PDGFA,PTK2B,SEMA3F
EB TE	GO:0019853	0.000789	0.999996	2	3	L-ascorbic acid biosynthetic process	BP	ENSSSCG00000022390,RGN
EB TE	GO:0061436	0.000994864	0.999961	3	13	establishment of skin barrier	BP	CLDN4,SFN,TMEM79
EB TE	GO:0015991	0.00114987	0.999908	4	32	ATP hydrolysis coupled proton transport	BP	ATP6V0A4,ATP6V0D2,ATP6V1C2,ATP6V1E1
EB TE	GO:0055010	0.00163851	0.999919	3	18	ventricular cardiac muscle tissue morphogenesis	BP	MYL3,PKP2,TPM1
EB TE	GO:0003406	0.00165566	0.999981	2	4	retinal pigment epithelium development	BP	RARB,RARG
EB TE	GO:0006900	0.00174154	0.99998	2	4	membrane budding	BP	ANXA2,S100A10
EB TE	GO:0090005	0.0017617	0.999976	2	5	negative regulation of establishment of protein localization to plasma membrane	BP	BCL2L1,PPP2R5A
EB TE	GO:0001765	0.00177484	0.999976	2	5	membrane raft assembly	BP	ANXA2,S100A10
EB TE	GO:0060627	0.00193341	0.999973	2	5	regulation of vesicle-mediated transport	BP	RAB11A,RAB25
EB TE	GO:0008283	0.0020149	0.999596	7	113	cell proliferation	BP	APPL2,BCL2L1,ENSSSCG00000003451,FAM83B,GRHL2,MYH10,ZFP36L1
EB TE	GO:0050848	0.00206724	0.99997	2	5	regulation of calcium-mediated signaling	BP	GPR143,PTK2B
EB TE	GO:2000146	0.00233389	0.999964	2	5	negative regulation of cell motility	BP	GATA3,TACSTD2
EB TE	GO:0051099	0.0025364	0.999955	2	6	positive regulation of binding	BP	ANXA2,S100A10
EB TE	GO:0060041	0.00259381	0.999737	4	36	retina development in camera-type eye	BP	ENSSSCG00000023155,MYH10,RARB,RARG
EB TE	GO:2000643	0.00262793	0.999957	2	5	positive regulation of early endosome to late endosome transport	BP	DAB2,ENSSSCG00000004058
EB TE	GO:0060710	0.00274173	0.999954	2	5	chorio-allantoic fusion	BP	CYR61,ZFP36L1
EB TE	GO:0045806	0.00276494	0.999953	2	5	negative regulation of endocytosis	BP	LGALS3,PACSIN2
EB TE	GO:0030036	0.00325544	0.999393	6	91	actin cytoskeleton organization	BP	ABL2,ENSSSCG00000009944,IQSEC1,MYH10,NUAK2,PACSIN2
EB TE	GO:0006081	0.00328546	0.999934	2	6	cellular aldehyde metabolic process	BP	ENSSSCG00000026349,ENSSSCG00000028501
EB TE	GO:0030953	0.00330813	0.999939	2	5	astral microtubule organization	BP	ENSSSCG00000004058,RAB11A
EB TE	GO:0016337	0.00331909	0.999502	5	60	single organismal cell-cell adhesion	BP	CYR61,ENSSSCG00000003451,LIMS2,PKP2,VNN1
EB TE	GO:0003417	0.00350026	0.999927	2	6	growth plate cartilage development	BP	RARB,RARG
EB TE	GO:0045214	0.00356907	0.999766	3	19	sarcomere organization	BP	CASQ2,ENSSSCG00000027675,TPM1
EB TE	GO:0008284	0.00371271	0.998879	10	239	positive regulation of cell proliferation	BP	BCL2L1,GRK5,NTRK3,PDGFA,PTK2B,RAB25,RARB,RARG,RPS4X,SLC25A6
EB TE	GO:0061037	0.0038325	0.999916	2	6	negative regulation of cartilage development	BP	RARB,RARG
EB TE	GO:0043068	0.00389777	0.999914	2	6	positive regulation of programmed cell death	BP	RARB,RARG
EB TE	GO:0046330	0.00410549	0.999523	4	41	positive regulation of JNK cascade	BP	GADD45B,IL1B2,PTK2B,RASGRP1
EB TE	GO:0019370	0.00421519	0.999894	2	8	leukotriene biosynthetic process	BP	ENSSSCG00000000891,ENSSSCG00000009059
EB TE	GO:0048568	0.00423079	0.999706	3	19	embryonic organ development	BP	GATA3,GRHL2,ZFP36L1
EB TE	GO:0060048	0.00440524	0.999681	3	24	cardiac muscle contraction	BP	CASQ2,MYL3,TPM1
EB TE	GO:0043267	0.0044309	0.999896	2	6	negative regulation of potassium ion transport	BP	CASQ2,PTK2B
EB TE	GO:0048469	0.00447964	0.999678	3	21	cell maturation	BP	EPAS1,GATA2,GATA3
EB TE	GO:0035313	0.00489481	0.999872	2	7	wound healing, spreading of epidermal cells	BP	ENSSSCG00000015041,HBEGF
EB TE	GO:0000910	0.00492125	0.999635	3	21	cytokinesis	BP	BCL2L1,RAB11A,RAB11FIP4
EB TE	GO:0006637	0.00517649	0.999861	2	7	acyl-CoA metabolic process	BP	ACOT4,GPAM
EB TE	GO:0007035	0.00525574	0.999858	2	7	vacuolar acidification	BP	ATP6V0A4,ATP6V0D2
EB TE	GO:0044257	0.00568486	0.99984	2	7	cellular protein catabolic process	BP	ENSSSCG00000023155,SIAH2
EB TE	GO:0051290	0.00602665	0.999818	2	8	protein heterotetramerization	BP	ANXA2,S100A10
EB TE	GO:0033089	0.00625588	0.999808	2	8	positive regulation of T cell differentiation in thymus	BP	RASGRP1,VNN1
EB TE	GO:0010634	0.0063135	0.999482	3	23	positive regulation of epithelial cell migration	BP	PPM1F,RAB11A,RAB25
EB TE	GO:0071300	0.00655539	0.999455	3	23	cellular response to retinoic acid	BP	ABL2,PTK2B,RARG
EB TE	GO:0051764	0.00701815	0.999771	2	8	actin crosslink formation	BP	ENSSSCG00000020703,ENSSSCG00000025196
EB TE	GO:0046898	0.0072144	1	1	1	response to cycloheximide	BP	BCL2L1
EB TE	GO:0071839	0.0072144	1	1	1	apoptotic process in bone marrow	BP	BCL2L1
EB TE	GO:0001701	0.00735287	0.998126	7	135	in utero embryonic development	BP	BCL2L1,ENSSSCG00000027675,GATA3,GRHL2,MYH10,SLC34A2,TPM1
EB TE	GO:0048048	0.00755455	0.999737	2	9	embryonic eye morphogenesis	BP	RARB,RARG
EB TE	GO:0003382	0.00766434	0.999731	2	9	epithelial cell morphogenesis	BP	GRHL2,RAB25
EB TE	GO:0045742	0.00770872	0.999728	2	9	positive regulation of epidermal growth factor receptor signaling pathway	BP	AFAP1L2,HIP1
EB TE	GO:0009615	0.00817203	0.998834	4	50	response to virus	BP	BCL2L1,DDX21,GATA3,NPC2
EB TE	GO:0035023	0.00828769	0.99844	5	76	regulation of Rho protein signal transduction	BP	ARHGEF26,ENSSSCG00000006970,ENSSSCG00000026863,EPS8L1,NGEF
EB TE	GO:0048384	0.00852323	0.999684	2	9	retinoic acid receptor signaling pathway	BP	RARB,RARG
EB TE	GO:0032402	0.00853475	0.999683	2	9	melanosome transport	BP	GPR143,RAB11A
EB TE	GO:0007173	0.00863521	0.999193	3	28	epidermal growth factor receptor signaling pathway	BP	FAM83B,HBEGF,PTK2B
EB TE	GO:0090002	0.00928045	0.999115	3	26	establishment of protein localization to plasma membrane	BP	ENSSSCG00000004058,PKP2,S100A10
EB TE	GO:0007507	0.00951564	0.997451	7	142	heart development	BP	ENSSSCG00000027675,GATA2,GATA3,MYH10,NTRK3,PKP2,ZFP36L1
EB TE	GO:0019310	0.0097544	1	1	1	inositol catabolic process	BP	MIOX
EB TE	GO:0001836	0.0100472	0.999572	2	12	release of cytochrome c from mitochondria	BP	BCL2L1,SFN
EB TE	GO:2000178	0.0101669	0.999586	2	9	negative regulation of neural precursor cell proliferation	BP	GATA2,LIMS2
EB TE	GO:0036344	0.01045	1	1	1	platelet morphogenesis	BP	ENSSSCG00000028632
EB TE	GO:0045638	0.0105703	0.999551	2	10	negative regulation of myeloid cell differentiation	BP	GATA2,PTK2B
EB TE	GO:1903531	0.0108127	1	1	1	negative regulation of secretion by cell	BP	VAMP8
EB TE	GO:1903595	0.0108127	1	1	1	positive regulation of histamine secretion by mast cell	BP	VAMP8
EB TE	GO:0071677	0.0111915	1	1	1	positive regulation of mononuclear cell migration	BP	LGALS3
EB TE	GO:0051894	0.0118446	0.999466	2	10	positive regulation of focal adhesion assembly	BP	PPM1F,S100A10
EB TE	GO:0003065	0.0118622	1	1	1	positive regulation of heart rate by epinephrine	BP	TPM1
EB TE	GO:0031268	0.0119326	1	1	1	pseudopodium organization	BP	RAB25
EB TE	GO:0001709	0.0120524	0.999452	2	10	cell fate determination	BP	GATA2,GATA3
EB TE	GO:0030502	0.0123076	0.999425	2	11	negative regulation of bone mineralization	BP	ECM1,PTK2B
EB TE	GO:0045684	0.0123306	1	1	1	positive regulation of epidermis development	BP	TMEM79
EB TE	GO:0043523	0.0123775	0.99942	2	11	regulation of neuron apoptotic process	BP	GATA3,PCSK9
EB TE	GO:0042127	0.0127706	0.99637	7	163	regulation of cell proliferation	BP	ABL2,EGLN3,ENSSSCG00000015318,ENSSSCG00000026492,PTK2B,S100A11,TFAP2A
EB TE	GO:1901857	0.0127846	1	1	1	positive regulation of cellular respiration	BP	PRELID1
EB TE	GO:0010512	0.0127989	1	1	1	negative regulation of phosphatidylinositol biosynthetic process	BP	PDGFA
EB TE	GO:0035793	0.0127989	1	1	1	positive regulation of metanephric mesenchymal cell migration by platelet-derived growth factor receptor-beta signaling pathway	BP	PDGFA
EB TE	GO:0043000	0.0138551	1	1	1	Golgi to plasma membrane CFTR protein transport	BP	KRT18
EB TE	GO:0051017	0.0138749	0.998442	3	32	actin filament bundle assembly	BP	ENSSSCG00000004058,ENSSSCG00000020703,ENSSSCG00000025196
EB TE	GO:0033209	0.0140112	0.99841	3	36	tumor necrosis factor-mediated signaling pathway	BP	KRT18,KRT8,PTK2B
EB TE	GO:0001892	0.0140885	0.999283	2	12	embryonic placenta development	BP	EPAS1,GATA2
EB TE	GO:0000820	0.0143609	1	1	1	regulation of glutamine family amino acid metabolic process	BP	SIRT4
EB TE	GO:1904182	0.0143609	1	1	1	regulation of pyruvate dehydrogenase activity	BP	SIRT4
EB TE	GO:0060324	0.0147833	0.999239	2	11	face development	BP	GRHL2,RARG
EB TE	GO:0002828	0.0150658	1	1	1	regulation of type 2 immune response	BP	ECM1
EB TE	GO:2000404	0.0150658	1	1	1	regulation of T cell migration	BP	ECM1
EB TE	GO:2000346	0.0151524	1	1	1	negative regulation of hepatocyte proliferation	BP	LIMS2
EB TE	GO:0010649	0.0153795	1	1	1	regulation of cell communication by electrical coupling	BP	CASQ2
EB TE	GO:0051208	0.0153795	1	1	1	sequestering of calcium ion	BP	CASQ2
EB TE	GO:0019677	0.0155454	1	1	1	NAD catabolic process	BP	NUDT12
EB TE	GO:1900121	0.0156009	1	1	1	negative regulation of receptor binding	BP	ANXA2
EB TE	GO:0097035	0.0159307	0.999936	1	2	regulation of membrane lipid distribution	BP	PRELID1
EB TE	GO:0071674	0.0159474	0.999936	1	2	mononuclear cell migration	BP	LGALS3
EB TE	GO:1902908	0.016764	1	1	1	regulation of melanosome transport	BP	GPR143
EB TE	GO:0000495	0.0170868	1	1	1	box H/ACA snoRNA 3'-end processing	BP	DKC1
EB TE	GO:0033979	0.0170868	1	1	1	box H/ACA snoRNA metabolic process	BP	DKC1
EB TE	GO:0090669	0.0170868	1	1	1	telomerase RNA stabilization	BP	DKC1
EB TE	GO:0019050	0.0172564	0.999925	1	2	suppression by virus of host apoptotic process	BP	BCL2L1
EB TE	GO:0060154	0.0172564	0.999925	1	2	cellular process regulating host cell cycle in response to virus	BP	BCL2L1
EB TE	GO:0048691	0.0173864	1	1	1	positive regulation of axon extension involved in regeneration	BP	NTRK3
EB TE	GO:0042180	0.0174876	1	1	1	cellular ketone metabolic process	BP	CYP2B6
EB TE	GO:0061090	0.0177247	1	1	1	positive regulation of sequestering of zinc ion	BP	SLC30A2
EB TE	GO:0006043	0.017739	1	1	1	glucosamine catabolic process	BP	GNPDA1
EB TE	GO:0002041	0.0177514	1	1	1	intussusceptive angiogenesis	BP	CYR61
EB TE	GO:0010518	0.0177514	1	1	1	positive regulation of phospholipase activity	BP	CYR61
EB TE	GO:0006104	0.0178602	1	1	1	succinyl-CoA metabolic process	BP	ACOT4
EB TE	GO:0032788	0.0178602	1	1	1	saturated monocarboxylic acid metabolic process	BP	ACOT4
EB TE	GO:0032789	0.0178602	1	1	1	unsaturated monocarboxylic acid metabolic process	BP	ACOT4
EB TE	GO:0043648	0.0178602	1	1	1	dicarboxylic acid metabolic process	BP	ACOT4
EB TE	GO:0015864	0.0178633	1	1	1	pyrimidine nucleoside transport	BP	SLC28A3
EB TE	GO:2000370	0.0178905	1	1	1	positive regulation of clathrin-dependent endocytosis	BP	DAB2
EB TE	GO:0072697	0.0179081	1	1	1	protein localization to cell cortex	BP	ENSSSCG00000004058
EB TE	GO:0086019	0.0180061	1	1	1	cell-cell signaling involved in cardiac conduction	BP	PKP2
EB TE	GO:0090219	0.0181435	1	1	1	negative regulation of lipid kinase activity	BP	PPP2R5A
EB TE	GO:0043525	0.0182508	0.998924	2	13	positive regulation of neuron apoptotic process	BP	PCSK9,TFAP2A
EB TE	GO:0003430	0.0182834	1	1	1	growth plate cartilage chondrocyte growth	BP	RARG
EB TE	GO:0070254	0.0183462	0.999915	1	2	mucus secretion	BP	VAMP8
EB TE	GO:0070172	0.0183479	1	1	1	positive regulation of tooth mineralization	BP	TFAP2A
EB TE	GO:0021533	0.018352	1	1	1	cell differentiation in hindbrain	BP	GATA2
EB TE	GO:0060872	0.018352	1	1	1	semicircular canal development	BP	GATA2
EB TE	GO:2000977	0.018352	1	1	1	regulation of forebrain neuron differentiation	BP	GATA2
EB TE	GO:0035264	0.0183611	0.996652	4	60	multicellular organism growth	BP	GRHL2,RARB,RARG,ZFP36L1
EB TE	GO:0097403	0.0183791	1	1	1	cellular response to raffinose	BP	ZFP36L1
EB TE	GO:1902172	0.0183791	1	1	1	regulation of keratinocyte apoptotic process	BP	ZFP36L1
EB TE	GO:1904582	0.0183791	1	1	1	positive regulation of intracellular mRNA localization	BP	ZFP36L1
EB TE	GO:0002572	0.0183847	1	1	1	pro-T cell differentiation	BP	GATA3
EB TE	GO:0035898	0.0183847	1	1	1	parathyroid hormone secretion	BP	GATA3
EB TE	GO:0043370	0.0183847	1	1	1	regulation of CD4-positive, alpha-beta T cell differentiation	BP	GATA3
EB TE	GO:0061085	0.0183847	1	1	1	regulation of histone H3-K27 methylation	BP	GATA3
EB TE	GO:1901536	0.0183847	1	1	1	negative regulation of DNA demethylation	BP	GATA3
EB TE	GO:2000607	0.0183847	1	1	1	negative regulation of cell proliferation involved in mesonephros development	BP	GATA3
EB TE	GO:2000611	0.0183847	1	1	1	positive regulation of thyroid hormone generation	BP	GATA3
EB TE	GO:2000683	0.0183847	1	1	1	regulation of cellular response to X-ray	BP	GATA3
EB TE	GO:2000703	0.0183847	1	1	1	negative regulation of fibroblast growth factor receptor signaling pathway involved in ureteric bud formation	BP	GATA3
EB TE	GO:2000734	0.0183847	1	1	1	negative regulation of glial cell-derived neurotrophic factor receptor signaling pathway involved in ureteric bud formation	BP	GATA3
EB TE	GO:0006557	0.0184001	1	1	1	S-adenosylmethioninamine biosynthetic process	BP	AMD1
EB TE	GO:1903452	0.0184086	1	1	1	positive regulation of G1 to G0 transition	BP	RAB11FIP4
EB TE	GO:0002688	0.0185024	1	1	1	regulation of leukocyte chemotaxis	BP	PTK2B
EB TE	GO:0007172	0.0185024	1	1	1	signal complex assembly	BP	PTK2B
EB TE	GO:0010752	0.0185024	1	1	1	regulation of cGMP-mediated signaling	BP	PTK2B
EB TE	GO:0010758	0.0185024	1	1	1	regulation of macrophage chemotaxis	BP	PTK2B
EB TE	GO:0030826	0.0185024	1	1	1	regulation of cGMP biosynthetic process	BP	PTK2B
EB TE	GO:0032960	0.0185024	1	1	1	regulation of inositol trisphosphate biosynthetic process	BP	PTK2B
EB TE	GO:0042976	0.0185024	1	1	1	activation of Janus kinase activity	BP	PTK2B
EB TE	GO:0045428	0.0185024	1	1	1	regulation of nitric oxide biosynthetic process	BP	PTK2B
EB TE	GO:2000538	0.0185024	1	1	1	positive regulation of B cell chemotaxis	BP	PTK2B
EB TE	GO:0032799	0.0185472	1	1	1	low-density lipoprotein receptor particle metabolic process	BP	PCSK9
EB TE	GO:0032802	0.0185472	1	1	1	low-density lipoprotein particle receptor catabolic process	BP	PCSK9
EB TE	GO:0061163	0.0185966	1	1	1	endoplasmic reticulum polarization	BP	ENSSSCG00000010665
EB TE	GO:0090132	0.0186483	1	1	1	epithelium migration	BP	GRHL2
EB TE	GO:0000821	0.0187724	1	1	1	regulation of arginine metabolic process	BP	SLC7A7
EB TE	GO:0070372	0.0189182	0.998863	2	13	regulation of ERK1 and ERK2 cascade	BP	CYR61,RASGRP1
EB TE	GO:1900408	0.0189386	1	1	1	negative regulation of cellular response to oxidative stress	BP	NCOA7
EB TE	GO:0061140	0.0190752	1	1	1	lung secretory cell differentiation	BP	ENSSSCG00000027675
EB TE	GO:0072619	0.0190752	1	1	1	interleukin-21 secretion	BP	ENSSSCG00000027675
EB TE	GO:1901249	0.0190752	1	1	1	regulation of lung goblet cell differentiation	BP	ENSSSCG00000027675
EB TE	GO:1901250	0.0190752	1	1	1	negative regulation of lung goblet cell differentiation	BP	ENSSSCG00000027675
EB TE	GO:0000079	0.0191452	0.998813	2	16	regulation of cyclin-dependent protein serine/threonine kinase activity	BP	CNPPD1,SFN
EB TE	GO:0071320	0.0196262	0.998786	2	14	cellular response to cAMP	BP	ENSSSCG00000004058,ZFP36L1
EB TE	GO:0043697	0.0199829	1	1	1	cell dedifferentiation	BP	ENSSSCG00000015318
EB TE	GO:0070830	0.0220588	0.998548	2	14	bicellular tight junction assembly	BP	ENSSSCG00000021514,GRHL2
EB TE	GO:0030855	0.0222236	0.996982	3	41	epithelial cell differentiation	BP	CNN3,LGALS3,TAGLN2
EB TE	GO:0043065	0.0233863	0.9933	6	138	positive regulation of apoptotic process	BP	BCL2L1,CYR61,GADD45B,NTRK3,RARB,RARG
EB TE	GO:0006641	0.0240658	0.998327	2	15	triglyceride metabolic process	BP	GPAM,PCSK9
EB TE	GO:0032331	0.0242989	0.998302	2	15	negative regulation of chondrocyte differentiation	BP	RARB,RARG
EB TE	GO:0007601	0.0245773	0.995061	4	80	visual perception	BP	ABCA4,ENSSSCG00000023155,EPAS1,PDE6A
EB TE	GO:1904684	0.0245906	0.999848	1	2	negative regulation of metalloendopeptidase activity	BP	TIMP3
EB TE	GO:0060675	0.0250155	0.999842	1	2	ureteric bud morphogenesis	BP	TACSTD2
EB TE	GO:0006942	0.0257145	0.999833	1	2	regulation of striated muscle contraction	BP	MYL3
EB TE	GO:0042472	0.0263831	0.996185	3	39	inner ear morphogenesis	BP	GATA2,GATA3,TFAP2A
EB TE	GO:0061635	0.0265348	0.999822	1	2	regulation of protein complex stability	BP	SQSTM1
EB TE	GO:0006742	0.0266044	0.999821	1	2	NADP catabolic process	BP	NUDT12
EB TE	GO:1900028	0.0267118	0.99976	1	3	negative regulation of ruffle assembly	BP	TACSTD2
EB TE	GO:0051897	0.0267861	0.996083	3	44	positive regulation of protein kinase B signaling	BP	GATA3,HBEGF,PDGFA
EB TE	GO:0008202	0.0271743	0.997957	2	17	steroid metabolic process	BP	CYP2B6,NPC2
EB TE	GO:0030100	0.0274581	0.997937	2	16	regulation of endocytosis	BP	ABL2,PACSIN2
EB TE	GO:0070232	0.0279579	0.999803	1	2	regulation of T cell apoptotic process	BP	LGALS3
EB TE	GO:0032366	0.0286806	0.999792	1	2	intracellular sterol transport	BP	NPC2
EB TE	GO:0031118	0.0287096	0.999723	1	3	rRNA pseudouridine synthesis	BP	DKC1
EB TE	GO:0031120	0.0287096	0.999723	1	3	snRNA pseudouridine synthesis	BP	DKC1
EB TE	GO:1990481	0.0289004	0.999789	1	2	mRNA pseudouridine synthesis	BP	DKC1
EB TE	GO:0006706	0.0289559	0.999788	1	2	steroid catabolic process	BP	HSD17B14
EB TE	GO:0070970	0.0290061	0.999787	1	2	interleukin-2 secretion	BP	GPAM
EB TE	GO:0051935	0.0290077	0.999787	1	2	glutamate reuptake	BP	ENSSSCG00000023155
EB TE	GO:1904753	0.0291693	0.999785	1	2	negative regulation of vascular associated smooth muscle cell migration	BP	TPM1
EB TE	GO:0043627	0.0293547	0.9977	2	17	response to estrogen	BP	GATA3,SLC34A2
EB TE	GO:0043649	0.0298155	0.999775	1	2	dicarboxylic acid catabolic process	BP	ACOT4
EB TE	GO:0032805	0.0299959	0.999773	1	2	positive regulation of low-density lipoprotein particle receptor catabolic process	BP	PCSK9
EB TE	GO:0014910	0.0302887	0.999768	1	2	regulation of smooth muscle cell migration	BP	PDGFA
EB TE	GO:0014065	0.0305133	0.997559	2	17	phosphatidylinositol 3-kinase signaling	BP	GATA3,ZFP36L1
EB TE	GO:0021514	0.0306901	0.999762	1	2	ventral spinal cord interneuron differentiation	BP	GATA2
EB TE	GO:0042335	0.0308216	0.99976	1	2	cuticle development	BP	TMEM79
EB TE	GO:0046013	0.0314709	0.999667	1	3	regulation of T cell homeostatic proliferation	BP	LMO1
EB TE	GO:0050881	0.0316964	0.999746	1	2	musculoskeletal movement	BP	ENSSSCG00000023155
EB TE	GO:0006684	0.0322267	0.999737	1	2	sphingomyelin metabolic process	BP	SMPD3
EB TE	GO:0035854	0.0322422	0.999737	1	2	eosinophil fate commitment	BP	GATA2
EB TE	GO:0007264	0.0323607	0.988871	7	206	small GTPase mediated signal transduction	BP	ENSSSCG00000006232,RAB11A,RAB25,RALGDS,RASGRP1,RASL11B,RHOV
EB TE	GO:0072350	0.0324326	0.999734	1	2	tricarboxylic acid metabolic process	BP	SIRT4
EB TE	GO:0038179	0.032899	0.999635	1	3	neurotrophin signaling pathway	BP	NTRK3
EB TE	GO:0003342	0.0329214	0.999726	1	2	proepicardium development	BP	ZFP36L1
EB TE	GO:0032804	0.0330158	0.999724	1	2	negative regulation of low-density lipoprotein particle receptor catabolic process	BP	ANXA2
EB TE	GO:0044265	0.0330394	0.999724	1	2	cellular macromolecule catabolic process	BP	ENSSSCG00000023155
EB TE	GO:0030043	0.0331442	0.999722	1	2	actin filament fragmentation	BP	DSTN
EB TE	GO:0042415	0.0331658	0.999722	1	2	norepinephrine metabolic process	BP	EPAS1
EB TE	GO:0046459	0.0333126	0.999719	1	2	short-chain fatty acid metabolic process	BP	ACOT4
EB TE	GO:0046322	0.0335751	0.999715	1	2	negative regulation of fatty acid oxidation	BP	SIRT4
EB TE	GO:0002027	0.0336579	0.997161	2	17	regulation of heart rate	BP	CASQ2,EPAS1
EB TE	GO:0002544	0.0338813	0.999709	1	2	chronic inflammatory response	BP	VNN1
EB TE	GO:1902083	0.0338838	0.999709	1	2	negative regulation of peptidyl-cysteine S-nitrosylation	BP	NCOA7
EB TE	GO:0048496	0.0340879	0.999706	1	2	maintenance of animal organ identity	BP	PKP2
EB TE	GO:2001140	0.0341918	0.999606	1	3	positive regulation of phospholipid transport	BP	PRELID1
EB TE	GO:2000272	0.0342391	0.999703	1	2	negative regulation of receptor activity	BP	PCSK9
EB TE	GO:0006597	0.0342629	0.999703	1	2	spermine biosynthetic process	BP	AMD1
EB TE	GO:0009888	0.0342971	0.997048	2	19	tissue development	BP	GATA2,GATA3
EB TE	GO:0097154	0.0343122	0.999702	1	2	GABAergic neuron differentiation	BP	GATA2
EB TE	GO:0071312	0.034322	0.999603	1	3	cellular response to alkaloid	BP	BCL2L1
EB TE	GO:0048858	0.034403	0.9997	1	2	cell projection morphogenesis	BP	PACSIN2
EB TE	GO:0070236	0.0344997	0.999698	1	2	negative regulation of activation-induced cell death of T cells	BP	GPAM
EB TE	GO:0042167	0.0347878	0.999592	1	3	heme catabolic process	BP	BLVRB
EB TE	GO:0051726	0.0347928	0.992219	4	80	regulation of cell cycle	BP	ENSSSCG00000015318,GADD45B,GRK5,SFN
EB TE	GO:0051881	0.034839	0.996952	2	21	regulation of mitochondrial membrane potential	BP	BCL2L1,PRELID1
EB TE	GO:0010796	0.0348648	0.999692	1	2	regulation of multivesicular body size	BP	RAB11A
EB TE	GO:1903056	0.0348931	0.999691	1	2	regulation of melanosome organization	BP	GPR143
EB TE	GO:2000304	0.034932	0.999691	1	2	positive regulation of ceramide biosynthetic process	BP	CYR61
EB TE	GO:1904628	0.0349581	0.99969	1	2	cellular response to phorbol 13-acetate 12-myristate	BP	ZFP36L1
EB TE	GO:0015860	0.0350869	0.999688	1	2	purine nucleoside transmembrane transport	BP	SLC28A3
EB TE	GO:0001306	0.0353729	0.999683	1	2	age-dependent response to oxidative stress	BP	ENSSSCG00000023155
EB TE	GO:0019262	0.0353853	0.999683	1	2	N-acetylneuraminate catabolic process	BP	GNPDA1
EB TE	GO:1902031	0.0354237	0.999682	1	2	regulation of NADP metabolic process	BP	ME1
EB TE	GO:0072594	0.0354988	0.999681	1	2	establishment of protein localization to organelle	BP	RAB11A
EB TE	GO:0010466	0.035643	0.996778	2	29	negative regulation of peptidase activity	BP	CST6,ECM1
EB TE	GO:0018126	0.0356646	0.999678	1	2	protein hydroxylation	BP	EGLN3
EB TE	GO:0048625	0.0358124	0.999675	1	2	myoblast fate commitment	BP	EPAS1
EB TE	GO:1990822	0.0358523	0.999674	1	2	basic amino acid transmembrane transport	BP	SLC7A7
EB TE	GO:0035088	0.0359285	0.999673	1	2	establishment or maintenance of apical/basal cell polarity	BP	ENSSSCG00000004058
EB TE	GO:0035026	0.0359637	0.999672	1	2	leading edge cell differentiation	BP	DAB2
EB TE	GO:0072179	0.0361143	0.999669	1	2	nephric duct formation	BP	GATA3
EB TE	GO:0051650	0.0362373	0.999667	1	2	establishment of vesicle localization	BP	RAB11A
EB TE	GO:0008356	0.0362448	0.999667	1	2	asymmetric cell division	BP	ACTR3
EB TE	GO:0016344	0.0362448	0.999667	1	2	meiotic chromosome movement towards spindle pole	BP	ACTR3
EB TE	GO:0033206	0.0362448	0.999667	1	2	meiotic cytokinesis	BP	ACTR3
EB TE	GO:0071934	0.0363349	0.999665	1	2	thiamine transmembrane transport	BP	SLC19A3
EB TE	GO:0015855	0.0363853	0.999664	1	2	pyrimidine nucleobase transport	BP	SLC28A3
EB TE	GO:0072531	0.0363853	0.999664	1	2	pyrimidine-containing compound transmembrane transport	BP	SLC28A3
EB TE	GO:1904823	0.0363853	0.999664	1	2	purine nucleobase transmembrane transport	BP	SLC28A3
EB TE	GO:0035116	0.0364052	0.99675	2	20	embryonic hindlimb morphogenesis	BP	RARB,RARG
EB TE	GO:0048382	0.0364267	0.999663	1	2	mesendoderm development	BP	ZFP36L1
EB TE	GO:0072182	0.0364352	0.999663	1	2	regulation of nephron tubule epithelial cell differentiation	BP	GATA3
EB TE	GO:0061290	0.0364421	0.999663	1	2	canonical Wnt signaling pathway involved in metanephric kidney development	BP	GATA3
EB TE	GO:0035672	0.0364515	0.999663	1	2	oligopeptide transmembrane transport	BP	SLC15A1
EB TE	GO:0071472	0.0364752	0.999663	1	2	cellular response to salt stress	BP	ZFP36L1
EB TE	GO:0032675	0.0365317	0.999662	1	2	regulation of interleukin-6 production	BP	AFAP1L2
EB TE	GO:0032803	0.0365398	0.999661	1	2	regulation of low-density lipoprotein particle receptor catabolic process	BP	PCSK9
EB TE	GO:2000058	0.0365554	0.999661	1	2	regulation of protein ubiquitination involved in ubiquitin-dependent protein catabolic process	BP	PTK2B
EB TE	GO:0060374	0.0365807	0.999661	1	2	mast cell differentiation	BP	GATA3
EB TE	GO:0048646	0.0365943	0.996738	2	19	anatomical structure formation involved in morphogenesis	BP	GATA2,GATA3
EB TE	GO:0031440	0.0366165	0.99966	1	2	regulation of mRNA 3'-end processing	BP	ZFP36L1
EB TE	GO:0034329	0.0368325	0.999656	1	2	cell junction assembly	BP	GRHL2
EB TE	GO:0035799	0.0368357	0.999656	1	2	ureter maturation	BP	GATA3
EB TE	GO:2000588	0.0373137	0.999647	1	2	positive regulation of platelet-derived growth factor receptor-beta signaling pathway	BP	HIP1
EB TE	GO:0021592	0.0373433	0.999646	1	2	fourth ventricle development	BP	MYH10
EB TE	GO:0036486	0.0373992	0.999645	1	2	ventral trunk neural crest cell migration	BP	SEMA3F
EB TE	GO:0097490	0.0373992	0.999645	1	2	sympathetic neuron projection extension	BP	SEMA3F
EB TE	GO:0097491	0.0373992	0.999645	1	2	sympathetic neuron projection guidance	BP	SEMA3F
EB TE	GO:1901166	0.0373992	0.999645	1	2	neural crest cell migration involved in autonomic nervous system development	BP	SEMA3F
EB TE	GO:1902285	0.0373992	0.999645	1	2	semaphorin-plexin signaling pathway involved in neuron projection guidance	BP	SEMA3F
EB TE	GO:0032252	0.037429	0.999645	1	2	secretory granule localization	BP	RASGRP1
EB TE	GO:0070268	0.0377097	0.99952	1	3	cornification	BP	TMEM79
EB TE	GO:0051496	0.0378828	0.996545	2	20	positive regulation of stress fiber assembly	BP	PPM1F,S100A10
EB TE	GO:0010811	0.0379216	0.996554	2	19	positive regulation of cell-substrate adhesion	BP	CYR61,PPM1F
EB TE	GO:0010628	0.0379561	0.986509	7	199	positive regulation of gene expression	BP	ACTA1,ENSSSCG00000004058,GATA3,NTRK3,PPM1F,RARG,TLE1
EB TE	GO:0006649	0.0379636	0.999634	1	2	phospholipid transfer to membrane	BP	ABCA4
EB TE	GO:0043547	0.0384706	0.983336	10	323	positive regulation of GTPase activity	BP	ARHGEF26,ENSSSCG00000006970,ENSSSCG00000026863,EPS8L1,IQSEC1,NGEF,RAB3IL1,RALGDS,RASGRP1,S100A10
EB TE	GO:0030323	0.0385654	0.999498	1	3	respiratory tube development	BP	GRHL2
EB TE	GO:1903984	0.0390285	0.999485	1	3	positive regulation of TRAIL-activated apoptotic signaling pathway	BP	TIMP3
EB TE	GO:0006915	0.0401682	0.988565	5	130	apoptotic process	BP	EGLN3,ENSSSCG00000022314,HIP1,SIAH2,ZFP36L1
EB TE	GO:0016267	0.0410523	0.99943	1	3	O-glycan processing, core 1	BP	ENSSSCG00000028632
EB TE	GO:0010544	0.0414982	0.999418	1	3	negative regulation of platelet activation	BP	PDGFA
EB TE	GO:0009611	0.0416784	0.995981	2	21	response to wounding	BP	PDGFA,ZFP36L1
EB TE	GO:0055012	0.0420127	0.999403	1	3	ventricular cardiac muscle cell differentiation	BP	RARB
EB TE	GO:0051973	0.0420332	0.995943	2	20	positive regulation of telomerase activity	BP	DKC1,GRHL2
EB TE	GO:0014827	0.0421903	0.999398	1	3	intestine smooth muscle contraction	BP	HTR1D
EB TE	GO:0008360	0.0426323	0.989836	4	81	regulation of cell shape	BP	ENSSSCG00000004058,MYH10,PTK2B,TPM1
EB TE	GO:0090131	0.0427279	0.999382	1	3	mesenchyme migration	BP	ACTA1
EB TE	GO:0010989	0.042903	0.999377	1	3	negative regulation of low-density lipoprotein particle clearance	BP	PCSK9
EB TE	GO:0045494	0.0430048	0.995797	2	20	photoreceptor cell maintenance	BP	ABCA4,ENSSSCG00000023155
EB TE	GO:0032367	0.0430069	0.999374	1	3	intracellular cholesterol transport	BP	NPC2
EB TE	GO:0032446	0.0431607	0.999369	1	3	protein modification by small protein conjugation	BP	ENSSSCG00000025210
EB TE	GO:0060676	0.0433979	0.999362	1	3	ureteric bud formation	BP	GATA3
EB TE	GO:0060672	0.0436732	0.999354	1	3	epithelial cell morphogenesis involved in placental branching	BP	GRHL2
EB TE	GO:0006650	0.0443523	0.999334	1	3	glycerophospholipid metabolic process	BP	GPAM
EB TE	GO:0021523	0.0444594	0.999331	1	3	somatic motor neuron differentiation	BP	ENSSSCG00000023155
EB TE	GO:0033077	0.0447917	0.995507	2	21	T cell differentiation in thymus	BP	GATA3,ZFP36L1
EB TE	GO:0045650	0.0451242	0.99931	1	3	negative regulation of macrophage differentiation	BP	GATA2
EB TE	GO:0003281	0.0452007	0.995443	2	21	ventricular septum development	BP	CYR61,GATA3
EB TE	GO:1900029	0.0455652	0.999296	1	3	positive regulation of ruffle assembly	BP	EPS8L1
EB TE	GO:0042421	0.0457898	0.999289	1	3	norepinephrine biosynthetic process	BP	GATA3
EB TE	GO:0070084	0.0462058	0.999276	1	3	protein initiator methionine removal	BP	METAP1D
EB TE	GO:0045597	0.0464573	0.995215	2	23	positive regulation of cell differentiation	BP	CYR61,GATA3
EB TE	GO:0010482	0.0467913	0.999258	1	3	regulation of epidermal cell division	BP	SFN
EB TE	GO:0033600	0.0468719	0.999255	1	3	negative regulation of mammary gland epithelial cell proliferation	BP	GATA3
EB TE	GO:0043619	0.0469794	0.999252	1	3	regulation of transcription from RNA polymerase II promoter in response to oxidative stress	BP	EPAS1
EB TE	GO:2000664	0.0472829	0.999242	1	3	positive regulation of interleukin-5 secretion	BP	GATA3
EB TE	GO:0003278	0.0473257	0.99924	1	3	apoptotic process involved in heart morphogenesis	BP	CYR61
EB TE	GO:0006930	0.0477904	0.999225	1	3	substrate-dependent cell migration, cell extension	BP	MYH10
EB TE	GO:1901029	0.0481164	0.999215	1	3	negative regulation of mitochondrial outer membrane permeabilization involved in apoptotic signaling pathway	BP	SLC25A6
EB TE	GO:0036258	0.0482085	0.999212	1	3	multivesicular body assembly	BP	RAB11A
EB TE	GO:0032816	0.04835	0.999207	1	3	positive regulation of natural killer cell activation	BP	RASGRP1
EB TE	GO:0036035	0.048478	0.999203	1	3	osteoclast development	BP	ANXA2
EB TE	GO:1900118	0.0484921	0.999104	1	4	negative regulation of execution phase of apoptosis	BP	BCL2L1
EB TE	GO:0090191	0.0488825	0.999089	1	4	negative regulation of branching involved in ureteric bud morphogenesis	BP	TACSTD2
EB TE	GO:0006046	0.0489071	0.999188	1	3	N-acetylglucosamine catabolic process	BP	GNPDA1
EB TE	GO:0045661	0.0492246	0.999178	1	3	regulation of myoblast differentiation	BP	ZFP36L1
EB TE	GO:0002159	0.0492459	0.999177	1	3	desmosome assembly	BP	PKP2
EB TE	GO:0015939	0.0493233	0.999174	1	3	pantothenate metabolic process	BP	VNN1
EB TE	GO:0001960	0.0494069	0.999171	1	3	negative regulation of cytokine-mediated signaling pathway	BP	ECM1
EB TE	GO:0031340	0.0495496	0.999167	1	3	positive regulation of vesicle fusion	BP	ANXA2
EB TE	GO:1903077	0.0495548	0.999166	1	3	negative regulation of protein localization to plasma membrane	BP	DAB2
EB TE	GO:0072676	0.0498044	0.999158	1	3	lymphocyte migration	BP	GATA3
EB TE	GO:0070062	1.72949e-07	1	51	1586	extracellular exosome	CC	ACAT2,ACTA1,ACTR3,ANXA2,ANXA6,APPL2,ATIC,ATP6V0D2,ATP6V1C2,ATP6V1E1,BLVRB,CST6,CYB5A,DAB2,DSTN,ECM1,EFHD1,ENSSSCG00000004058,ENSSSCG00000021411,EPS8L1,GNPDA1,KRT18,KRT8,LGALS3,MIOX,MYH10,MYO5B,NME1,NPC2,OSBPL1A,PACSIN2,PARD6B,PLLP,PPA1,PTPRA,RAB11A,RAB25,REEP5,RNF11,RPS4X,S100A10,SCPEP1,SFN,SLC25A6,SLC26A4,SQSTM1,TACSTD2,TAGLN2,TIMP3,VAMP8,VNN1
EB TE	GO:0005903	6.22256e-06	1	6	27	brush border	CC	ACTR3,ENSSSCG00000004058,MYH10,RALGDS,SLC15A1,SLC34A2
EB TE	GO:0005765	2.38712e-05	0.999996	10	117	lysosomal membrane	CC	ANXA2,ANXA6,ATP6V0D2,ATP6V1C2,ATP6V1E1,GPR143,LITAF,SLC30A2,TMEM79,VAMP8
EB TE	GO:0005913	8.00336e-05	0.999983	12	190	cell-cell adherens junction	CC	ANXA2,ARFIP1,ATIC,CALD1,CNN3,ENSSSCG00000004058,EPS8L1,KRT18,PACSIN2,PKP2,SFN,TAGLN2
EB TE	GO:1990667	0.000290366	1	2	2	PCSK9-AnxA2 complex	CC	ANXA2,PCSK9
EB TE	GO:0005923	0.000327903	0.999962	6	62	bicellular tight junction	CC	CLDN4,CLDN8,ENSSSCG00000005247,ENSSSCG00000021514,PARD6B,TJP3
EB TE	GO:0016327	0.000360983	0.999991	3	10	apicolateral plasma membrane	CC	CLDN4,CLDN8,KRT8
EB TE	GO:0016324	0.000501598	0.999908	8	114	apical plasma membrane	CC	ATP6V0D2,ATP6V1E1,ENSSSCG00000004058,ENSSSCG00000015041,GPR143,PARD6B,SLC26A4,SLC34A2
EB TE	GO:0015629	0.000606525	0.999886	8	117	actin cytoskeleton	CC	ACTA1,CALD1,CNN3,DSTN,ENSSSCG00000004058,ENSSSCG00000009944,MYH10,SEPT7
EB TE	GO:0016471	0.000773078	0.999972	3	14	vacuolar proton-transporting V-type ATPase complex	CC	ATP6V0A4,ATP6V0D2,ATP6V1G3
EB TE	GO:0031982	0.000959272	0.999861	6	70	vesicle	CC	ANXA2,ENSSSCG00000004058,RAB11A,SLC34A2,TAGLN2,VAMP8
EB TE	GO:0016459	0.00125037	0.999852	5	49	myosin complex	CC	ENSSSCG00000016061,ENSSSCG00000020860,ENSSSCG00000027341,MYH10,MYO5B
EB TE	GO:0005925	0.00136886	0.999613	11	229	focal adhesion	CC	ACTR3,ANXA6,CNN3,CSRP2,DAB2,ENSSSCG00000004058,GRK5,LIMS2,PACSIN2,PTK2B,RPS4X
EB TE	GO:0005829	0.0017085	0.999241	23	755	cytosol	CC	AMD1,ANXA2,ARFIP1,ATP6V1E1,ATP6V1G3,BCL2L1,BLVRB,BTBD3,C2CD2,CTNNAL1,ENSSSCG00000004058,ENSSSCG00000008773,HSD17B14,NME1,OSBPL7,PACSIN2,PPM1F,RALGDS,SIAH2,TLE1,UNC45B,VAMP8,ZFP36L1
EB TE	GO:0019897	0.00190113	0.999903	3	16	extrinsic component of plasma membrane	CC	ANXA2,PRSS36,S100A10
EB TE	GO:0032154	0.00220638	0.999882	3	15	cleavage furrow	CC	MYH10,RAB11A,RAB11FIP4
EB TE	GO:0055038	0.00291145	0.999823	3	19	recycling endosome membrane	CC	PACSIN2,RAB11A,RAB11FIP4
EB TE	GO:0031902	0.00408237	0.999713	3	24	late endosome membrane	CC	ANXA2,ANXA6,VAMP8
EB TE	GO:0005911	0.00518488	0.998765	7	123	cell-cell junction	CC	ACTR3,ANXA2,ENSSSCG00000005247,GRHL2,KRT8,PACSIN2,PKP2
EB TE	GO:0005768	0.00580615	0.998585	7	132	endosome	CC	ANXA2,ATP6V1E1,ENSSSCG00000004058,ENSSSCG00000006877,PACSIN2,RAB11A,RAB11FIP4
EB TE	GO:0032588	0.00662402	0.99979	2	8	trans-Golgi network membrane	CC	ARFIP1,TMEM79
EB TE	GO:0033179	0.00739004	0.999745	2	9	proton-transporting V-type ATPase, V0 domain	CC	ATP6V0A4,ATP6V0D2
EB TE	GO:0005737	0.00861691	0.994339	65	3139	cytoplasm	CC	ACAT2,ACTA1,AFAP1L2,ANXA2,ARFIP1,ATP6V1E1,BCL2L1,BLVRB,CASQ2,CNN3,CYB5A,DSTN,EGLN3,ENSSSCG00000000194,ENSSSCG00000000223,ENSSSCG00000000576,ENSSSCG00000000891,ENSSSCG00000004058,ENSSSCG00000007703,ENSSSCG00000021411,EPAS1,EPS8L1,FAM83B,GADD45B,GNPDA1,GRK5,HIP1,KCTD9,KRT18,KRT8,KYAT1,LGALS3,LIMK2,LITAF,MIOX,MYH10,NME1,NTRK3,NUAK2,NUDT12,OSBPL1A,PACSIN2,PARD6B,PCSK9,PPA1,PPP2R5A,PTK2B,RAB11A,S100A1…
EB TE	GO:0001725	0.0092051	0.999125	3	26	stress fiber	CC	ACTA1,MYH10,TPM1
EB TE	GO:0098594	0.0108127	1	1	1	mucin granule	CC	VAMP8
EB TE	GO:0032587	0.0109769	0.99888	3	28	ruffle membrane	CC	EPS8L1,NME1,TPM1
EB TE	GO:0030175	0.0123394	0.998682	3	29	filopodium	CC	ACTA1,ENSSSCG00000003451,ENSSSCG00000004058
EB TE	GO:0097136	0.0140143	0.999951	1	2	Bcl-2 family protein complex	CC	BCL2L1
EB TE	GO:0005856	0.0161956	0.995176	7	165	cytoskeleton	CC	ACTA1,ENSSSCG00000000194,ENSSSCG00000004058,ENSSSCG00000010493,ENSSSCG00000026863,NINL,PTK2B
EB TE	GO:0070022	0.0178905	1	1	1	transforming growth factor beta receptor complex	CC	DAB2
EB TE	GO:0035577	0.0183659	0.999915	1	2	azurophil granule membrane	CC	VAMP8
EB TE	GO:1990666	0.0185472	1	1	1	PCSK9-LDLR complex	CC	PCSK9
EB TE	GO:0033178	0.0212967	0.999886	1	2	proton-transporting two-sector ATPase complex, catalytic domain	CC	ATP6V1E1
EB TE	GO:0032059	0.0283295	0.999797	1	2	bleb	CC	TPM1
EB TE	GO:0090661	0.0287096	0.999723	1	3	box H/ACA telomerase RNP complex	CC	DKC1
EB TE	GO:0045179	0.0317562	0.999745	1	2	apical cortex	CC	MYO5B
EB TE	GO:0071944	0.0322932	0.994921	3	45	cell periphery	CC	ENSSSCG00000004058,KRT18,KRT8
EB TE	GO:0030027	0.0326921	0.992842	4	75	lamellipodium	CC	ACTA1,ACTR3,ENSSSCG00000003451,PTK2B
EB TE	GO:0034753	0.0349535	0.99969	1	2	nuclear aryl hydrocarbon receptor complex	CC	AHR
EB TE	GO:0033181	0.0352029	0.999686	1	2	plasma membrane proton-transporting V-type ATPase complex	CC	ATP6V0D2
EB TE	GO:0098592	0.0359762	0.999672	1	2	cytoplasmic side of apical plasma membrane	CC	ENSSSCG00000004058
EB TE	GO:0016235	0.0363137	0.996776	2	19	aggresome	CC	ENSSSCG00000007703,SQSTM1
EB TE	GO:0030018	0.0363723	0.994009	3	45	Z disc	CC	CASQ2,KRT8,PPP2R5A
EB TE	GO:0044753	0.0365974	0.99966	1	2	amphisome	CC	SQSTM1
EB TE	GO:0097513	0.0378968	0.999636	1	2	myosin II filament	CC	MYH10
EB TE	GO:0000137	0.0421522	0.999399	1	3	Golgi cis cisterna	CC	SMPD3
EB TE	GO:0071817	0.0426526	0.999384	1	3	MMXD complex	CC	SLC25A6
EB TE	GO:0030136	0.0460788	0.995323	2	20	clathrin-coated vesicle	CC	DAB2,HIP1
EB TE	GO:0031429	0.0464968	0.999177	1	4	box H/ACA snoRNP complex	CC	DKC1
EB TE	GO:0034751	0.0467967	0.999258	1	3	aryl hydrocarbon receptor complex	CC	AHR
EB TE	GO:0033018	0.0470778	0.999248	1	3	sarcoplasmic reticulum lumen	CC	CASQ2
EB TE	GO:0031012	0.0482633	0.981934	7	205	extracellular matrix	CC	CYR61,ECM1,ENSSSCG00000026492,LGALS3,RPS4X,SLC25A6,TIMP3
EB TE	GO:0048471	0.0489109	0.980218	8	246	perinuclear region of cytoplasm	CC	ANXA6,ENSSSCG00000004058,ENSSSCG00000010665,PCSK9,PTK2B,RAB11A,RAB11FIP4,VAMP8
EB TE	GO:0008553	2.57446e-06	1	4	8	hydrogen-exporting ATPase activity, phosphorylative mechanism	MF	ATP6V0D2,ATP6V1C2,ATP6V1E1,ATP6V1G3
EB TE	GO:0098641	2.37963e-05	0.999995	12	166	cadherin binding involved in cell-cell adhesion	MF	ANXA2,ARFIP1,ATIC,CALD1,CNN3,ENSSSCG00000004058,EPS8L1,KRT18,PACSIN2,PKP2,SFN,TAGLN2
EB TE	GO:0051015	2.943e-05	0.999996	9	101	actin filament binding	MF	ACTR3,CTNNAL1,DSTN,ENSSSCG00000004058,ENSSSCG00000009944,ENSSSCG00000020703,ENSSSCG00000025196,HIP1,MYH10
EB TE	GO:0004341	0.000264082	1	2	2	gluconolactonase activity	MF	ENSSSCG00000022390,RGN
EB TE	GO:0003708	0.000628223	0.999997	2	3	retinoic acid receptor activity	MF	RARB,RARG
EB TE	GO:0004030	0.000676243	0.999997	2	3	aldehyde dehydrogenase [NAD(P)+] activity	MF	ENSSSCG00000026349,ENSSSCG00000028501
EB TE	GO:0048306	0.000928852	0.999931	4	27	calcium-dependent protein binding	MF	ANXA2,ANXA6,CASQ2,S100A11
EB TE	GO:0003774	0.00101203	0.999886	5	46	motor activity	MF	ENSSSCG00000016061,ENSSSCG00000020860,ENSSSCG00000027341,MYH10,MYO5B
EB TE	GO:0046961	0.00138926	0.999936	3	16	proton-transporting ATPase activity, rotational mechanism	MF	ATP6V0A4,ATP6V0D2,ATP6V1E1
EB TE	GO:0047372	0.00147814	0.999984	2	4	acylglycerol lipase activity	MF	FAAH,MGLL
EB TE	GO:0005134	0.00227895	0.999965	2	5	interleukin-2 receptor binding	MF	ECM1,GATA3
EB TE	GO:0008092	0.00247232	0.999755	4	33	cytoskeletal protein binding	MF	ANXA2,ENSSSCG00000004058,PACSIN2,TPM1
EB TE	GO:0044548	0.00285	0.999951	2	5	S100 protein binding	MF	ANXA2,ENSSSCG00000004058
EB TE	GO:0004028	0.00303574	0.999941	2	6	3-chloroallyl aldehyde dehydrogenase activity	MF	ENSSSCG00000026349,ENSSSCG00000028501
EB TE	GO:0046983	0.00342309	0.999242	7	138	protein dimerization activity	MF	AHR,ATP6V1C2,E2F6,EPAS1,GATA3,MYC,TFAP2A
EB TE	GO:0051117	0.00378945	0.999569	4	43	ATPase binding	MF	ATP6V0A4,ATP6V1E1,ATP6V1G3,ENSSSCG00000004058
EB TE	GO:0015078	0.00398653	0.99972	3	26	hydrogen ion transmembrane transporter activity	MF	ATP6V0A4,ATP6V0D2,ATP6V1C2
EB TE	GO:0005525	0.00417022	0.998632	11	298	GTP binding	MF	ANXA6,EIF2S3,ENSSSCG00000000194,ENSSSCG00000006232,NME1,RAB11A,RAB25,RASL11B,RHOV,SEPT7,TUBB6
EB TE	GO:0015485	0.00659418	0.999447	3	25	cholesterol binding	MF	ANXA6,NPC2,OSBPL7
EB TE	GO:0042602	0.0073051	1	1	1	riboflavin reductase (NADPH) activity	MF	BLVRB
EB TE	GO:0002020	0.0091085	0.998651	4	57	protease binding	MF	ANXA2,CST6,ECM1,TIMP3
EB TE	GO:0004033	0.0097544	1	1	1	aldo-keto reductase (NADP) activity	MF	MIOX
EB TE	GO:0050113	0.0097544	1	1	1	inositol oxygenase activity	MF	MIOX
EB TE	GO:0050220	0.0122402	1	1	1	prostaglandin-E synthase activity	MF	PTGES
EB TE	GO:0047708	0.0143609	1	1	1	biotinidase activity	MF	SIRT4
EB TE	GO:0061690	0.0143609	1	1	1	lipoamidase activity	MF	SIRT4
EB TE	GO:0003779	0.0148814	0.995201	8	201	actin binding	MF	CALD1,CNN3,DSTN,ENSSSCG00000004058,ENSSSCG00000016061,EPS8L1,HIP1,MYO5B
EB TE	GO:0000210	0.0155454	1	1	1	NAD+ diphosphatase activity	MF	NUDT12
EB TE	GO:0035529	0.0155454	1	1	1	NADH pyrophosphatase activity	MF	NUDT12
EB TE	GO:0003937	0.015633	1	1	1	IMP cyclohydrolase activity	MF	ATIC
EB TE	GO:0004643	0.015633	1	1	1	phosphoribosylaminoimidazolecarboxamide formyltransferase activity	MF	ATIC
EB TE	GO:0004464	0.0156405	0.999939	1	2	leukotriene-C4 synthase activity	MF	ENSSSCG00000009059
EB TE	GO:0030234	0.0159804	0.999121	2	13	enzyme regulator activity	MF	ENSSSCG00000022390,RGN
EB TE	GO:0000979	0.0167454	0.997988	3	31	RNA polymerase II core promoter sequence-specific DNA binding	MF	GATA2,GATA3,TFAP2A
EB TE	GO:0035643	0.016764	1	1	1	L-DOPA receptor activity	MF	GPR143
EB TE	GO:0072544	0.016764	1	1	1	L-DOPA binding	MF	GPR143
EB TE	GO:0072545	0.016764	1	1	1	tyrosine binding	MF	GPR143
EB TE	GO:0004408	0.0173305	1	1	1	holocytochrome-c synthase activity	MF	HCCS
EB TE	GO:0017064	0.0177354	1	1	1	fatty acid amide hydrolase activity	MF	FAAH
EB TE	GO:0042608	0.0178571	1	1	1	T cell receptor binding	MF	EPS8L1
EB TE	GO:0004778	0.0178602	1	1	1	succinyl-CoA hydrolase activity	MF	ACOT4
EB TE	GO:0015389	0.0178633	1	1	1	pyrimidine- and adenine-specific:sodium symporter activity	MF	SLC28A3
EB TE	GO:0015390	0.0178633	1	1	1	purine-specific nucleoside:sodium symporter activity	MF	SLC28A3
EB TE	GO:0038024	0.0178905	1	1	1	cargo receptor activity	MF	DAB2
EB TE	GO:0004014	0.0184001	1	1	1	adenosylmethionine decarboxylase activity	MF	AMD1
EB TE	GO:0019810	0.0184001	1	1	1	putrescine binding	MF	AMD1
EB TE	GO:0004766	0.0184753	1	1	1	spermidine synthase activity	MF	SRM
EB TE	GO:0030547	0.0185472	1	1	1	receptor inhibitor activity	MF	PCSK9
EB TE	GO:0047696	0.0191767	1	1	1	beta-adrenergic receptor kinase activity	MF	GRK5
EB TE	GO:0090555	0.0192824	1	1	1	phosphatidylethanolamine-translocating ATPase activity	MF	ABCA4
EB TE	GO:0004074	0.0198466	0.999901	1	2	biliverdin reductase activity	MF	BLVRB
EB TE	GO:0001158	0.0201919	0.998721	2	15	enhancer sequence-specific DNA binding	MF	GATA2,GATA3
EB TE	GO:0051434	0.0210084	0.999852	1	3	BH3 domain binding	MF	BCL2L1
EB TE	GO:0019777	0.0213397	0.999885	1	2	Atg12 transferase activity	MF	ENSSSCG00000025210
EB TE	GO:0043236	0.0226077	0.99848	2	15	laminin binding	MF	ECM1,LGALS3
EB TE	GO:0031489	0.0230455	0.998434	2	15	myosin V binding	MF	RAB11A,RAB25
EB TE	GO:0004029	0.023613	0.998363	2	16	aldehyde dehydrogenase (NAD) activity	MF	ENSSSCG00000026349,ENSSSCG00000028501
EB TE	GO:0047045	0.0236899	0.999859	1	2	testosterone 17-beta-dehydrogenase (NADP+) activity	MF	HSD17B14
EB TE	GO:0005154	0.0255205	0.998135	2	18	epidermal growth factor receptor binding	MF	FAM83B,HBEGF
EB TE	GO:0034513	0.0287096	0.999723	1	3	box H/ACA snoRNA binding	MF	DKC1
EB TE	GO:0000254	0.028775	0.999791	1	2	C-4 methylsterol oxidase activity	MF	FAXDC2
EB TE	GO:0004463	0.0290535	0.999787	1	2	leukotriene-A4 hydrolase activity	MF	ENSSSCG00000000891
EB TE	GO:0005080	0.0295073	0.997696	2	16	protein kinase C binding	MF	PKP2,SQSTM1
EB TE	GO:0003985	0.0298455	0.999775	1	2	acetyl-CoA C-acetyltransferase activity	MF	ACAT2
EB TE	GO:0005089	0.0307027	0.993421	4	70	Rho guanyl-nucleotide exchange factor activity	MF	ARHGEF26,ENSSSCG00000026863,EPS8L1,NGEF
EB TE	GO:0042169	0.0308776	0.997514	2	17	SH2 domain binding	MF	AFAP1L2,SQSTM1
EB TE	GO:0019834	0.0317182	0.999745	1	2	phospholipase A2 inhibitor activity	MF	ANXA2
EB TE	GO:0001071	0.0321318	0.999739	1	2	nucleic acid binding transcription factor activity	MF	GATA3
EB TE	GO:0004473	0.0337878	0.999711	1	2	malate dehydrogenase (decarboxylating) (NADP+) activity	MF	ME1
EB TE	GO:0005544	0.0338141	0.994586	3	45	calcium-dependent phospholipid binding	MF	ANXA2,ANXA6,ENSSSCG00000017090
EB TE	GO:0034190	0.0344696	0.999599	1	3	apolipoprotein receptor binding	MF	PCSK9
EB TE	GO:0004874	0.0349535	0.99969	1	2	aryl hydrocarbon receptor activity	MF	AHR
EB TE	GO:0004342	0.0353853	0.999683	1	2	glucosamine-6-phosphate deaminase activity	MF	GNPDA1
EB TE	GO:0001161	0.0359911	0.999672	1	2	intronic transcription regulatory region sequence-specific DNA binding	MF	GRHL2
EB TE	GO:0047555	0.0362484	0.999667	1	2	3',5'-cyclic-GMP phosphodiesterase activity	MF	PDE6A
EB TE	GO:0015403	0.0363349	0.999665	1	2	thiamine uptake transmembrane transporter activity	MF	SLC19A3
EB TE	GO:0005427	0.0364515	0.999663	1	2	proton-dependent oligopeptide secondary active transmembrane transporter activity	MF	SLC15A1
EB TE	GO:0015198	0.0365018	0.999662	1	2	oligopeptide transporter activity	MF	SLC15A1
EB TE	GO:0034189	0.0365928	0.99966	1	2	very-low-density lipoprotein particle binding	MF	PCSK9
EB TE	GO:0036313	0.0367128	0.999658	1	2	phosphatidylinositol 3-kinase catalytic subunit binding	MF	FAM83B
EB TE	GO:0016620	0.0368763	0.996685	2	20	oxidoreductase activity, acting on the aldehyde or oxo group of donors, NAD or NADP as acceptor	MF	ENSSSCG00000026349,ENSSSCG00000028501
EB TE	GO:0000987	0.0373042	0.996626	2	20	core promoter proximal region sequence-specific DNA binding	MF	GATA3,TFAP2A
EB TE	GO:1990050	0.0397865	0.999399	1	4	phosphatidic acid transporter activity	MF	PRELID1
EB TE	GO:0050699	0.0408819	0.996073	2	23	WW domain binding	MF	LITAF,TCEAL8
EB TE	GO:0016263	0.0410523	0.99943	1	3	glycoprotein-N-acetylgalactosamine 3-beta-galactosyltransferase activity	MF	ENSSSCG00000028632
EB TE	GO:0034979	0.0412088	0.999426	1	3	NAD-dependent protein deacetylase activity	MF	SIRT4
EB TE	GO:0070006	0.0435401	0.9957	2	21	metalloaminopeptidase activity	MF	ENSSSCG00000000891,METAP1D
EB TE	GO:0033192	0.0441234	0.999341	1	3	calmodulin-dependent protein phosphatase activity	MF	PPM1F
EB TE	GO:0004301	0.04553	0.999298	1	3	epoxide hydrolase activity	MF	ENSSSCG00000000891
EB TE	GO:0005436	0.046351	0.999272	1	3	sodium:phosphate symporter activity	MF	SLC34A2
EB TE	GO:0097110	0.0476597	0.995054	2	21	scaffold protein binding	MF	KRT18,KRT8
EB TE	GO:0004459	0.0490535	0.999083	1	4	L-lactate dehydrogenase activity	MF	ENSSSCG00000000576
EB TE	GO:0042301	0.0491742	0.999078	1	4	phosphate ion binding	MF	SLC34A2
EB TE	GO:0019863	0.0491868	0.999077	1	4	IgE binding	MF	LGALS3
EB TE	GO:0017159	0.0493233	0.999174	1	3	pantetheine hydrolase activity	MF	VNN1

## Sheet: KEGG EBICMvs.EBTE
Upregulated	kegg	p.val	set.size	KeggGenes
EB ICM	ssc04550 Signaling pathways regulating pluripotency of stem cells	2.42606e-06	11	ENSSSCG00000003909,ENSSSCG00000004977,KLF4,WNT2B,FZD3,ENSSSCG00000010698,SOX2,ZIC3,FGFR4,IL6ST,STAT3
EB ICM	ssc04020 Calcium signaling pathway	8.47842e-06	4	CAMK2D,F2R,ENSSSCG00000027898,ENSSSCG00000028873
EB ICM	ssc04810 Regulation of actin cytoskeleton	0.000304439	13	ENSSSCG00000003909,SRC,ENSSSCG00000010698,ITGB1,FGFR4,SCIN,ITGA4,ITGAV,FN1,F2R,RAC3,ENSSSCG00000028873
EB ICM	ssc04514 Cell adhesion molecules (CAMs)	0.000353436	6	ITGB1,VCAN,ITGA4,ITGAV,PECAM1,SLA-7
EB ICM	ssc04151 PI3K-Akt signaling pathway	0.000557601	19	EPHA2,ENSSSCG00000003909,YWHAZ,ENSSSCG00000006206,EFNA1,KIT,ENSSSCG00000009589,ENSSSCG00000010698,ITGB1,BAD,INSR,FGFR4,ENSSSCG00000015972,ITGA4,ITGAV,FN1,F2R,RAC3,ENSSSCG00000028873
EB ICM	ssc04621 NOD-like receptor signaling pathway	0.000960158	4	STAT2,IRF9,ENSSSCG00000007758,CTSB
EB ICM	ssc04916 Melanogenesis	0.00110844	4	WNT2B,KIT,CAMK2D,FZD3
EB ICM	ssc04512 ECM-receptor interaction	0.00134525	4	ITGB1,ITGA4,ITGAV,FN1
EB ICM	ssc04142 Lysosome	0.00144253	11	CD63,LAPTM4B,GUSB,PSAP,CTSL,TCIRG1,HEXB,SMPD1,CTSC,ENSSSCG00000017152,CTSB
EB ICM	ssc04014 Ras signaling pathway	0.00162854	12	EPHA2,ENSSSCG00000003909,EFNA1,KIT,PLA2G12B,ENSSSCG00000010698,BAD,INSR,FGFR4,RAC3,ENSSSCG00000028873
EB ICM	ssc04060 Cytokine-cytokine receptor interaction	0.00183037	7	KIT,CCR1,CXCR4,IL6ST,TNFSF9,ENSSSCG00000028873,CD70
EB ICM	ssc04015 Rap1 signaling pathway	0.00330822	14	SIPA1L1,EPHA2,ENSSSCG00000003909,EFNA1,SRC,KIT,ENSSSCG00000010698,ITGB1,INSR,FGFR4,F2R,RAC3,ENSSSCG00000028873
EB ICM	ssc04630 Jak-STAT signaling pathway	0.00351751	5	STAT2,IRF9,ENSSSCG00000003909,IL6ST,STAT3
EB ICM	ssc04120 Ubiquitin mediated proteolysis	0.00505233	2	MAP3K1,UBE2L6
EB ICM	ssc04210 Apoptosis	0.00682557	6	ENSSSCG00000003909,CTSL,BAD,CTSC,CTSB,CASP10
EB ICM	ssc04920 Adipocytokine signaling pathway	0.0171052	2	ACSL3,STAT3
EB ICM	ssc04612 Antigen processing and presentation	0.0186514	8	TAPBP,PSME2,B2M,ENSSSCG00000004687,PDIA3,CTSL,CALR,CTSB,SLA-7
EB ICM	ssc04066 HIF-1 signaling pathway	0.0346639	4	ENSSSCG00000003909,CAMK2D,INSR,STAT3
EB ICM	ssc04672 Intestinal immune network for IgA production	0.0372261	3	AICDA,CXCR4,ITGA4
EB ICM	ssc04360 Axon guidance	0.0424122	11	EPHA2,EPHB2,ENSSSCG00000003909,EFNA1,SRC,CAMK2D,FZD3,ITGB1,CXCR4,RAC3
EB ICM	ssc04144 Endocytosis	0.0598935	7	SRC,VPS26A,ENSSSCG00000010698,FGFR4,CXCR4,SLA-7,ENSSSCG00000028873
EB ICM	ssc04010 MAPK signaling pathway	0.0603117	7	ENSSSCG00000010698,FGFR4,ENSSSCG00000015972,MAP3K1,RAC3,ENSSSCG00000028873
EB ICM	ssc04261 Adrenergic signaling in cardiomyocytes	0.0686542	4	ATP1B1,CAMK2D,ENSSSCG00000015972,ENSSSCG00000027898
EB ICM	ssc04974 Protein digestion and absorption	0.07243	5	ATP1B1,ENSSSCG00000008449,PGA5,ENSSSCG00000022404,SLC7A9
EB ICM	ssc04350 TGF-beta signaling pathway	0.0724586	2	FST,TGIF1
EB ICM	ssc04971 Gastric acid secretion	0.0805032	2	ATP1B1,CAMK2D
EB ICM	ssc04970 Salivary secretion	0.127076	2	ATP1B1,ENSSSCG00000027898
EB ICM	ssc04068 FoxO signaling pathway	0.135552	5	ENSSSCG00000003909,ENSSSCG00000006206,INSR,PLK2,STAT3
EB ICM	ssc04510 Focal adhesion	0.139783	10	ENSSSCG00000003909,SRC,ITGB1,BAD,ITGA4,ITGAV,FN1,RAC3,ENSSSCG00000028873
EB ICM	ssc04140 Regulation of autophagy	0.185436	8	ENSSSCG00000003909,DEPTOR,CTSL,BAD,WIPI1,RAB7B,CTSB,NRBF2
EB ICM	ssc04725 Cholinergic synapse	0.215924	2	ENSSSCG00000003909,CAMK2D
EB ICM	ssc04152 AMPK signaling pathway	0.235976	3	ENSSSCG00000003909,HNF4A,INSR
EB ICM	ssc04062 Chemokine signaling pathway	0.244481	8	STAT2,ENSSSCG00000003909,SRC,CCR1,CXCR4,STAT3,RAC3
EB ICM	ssc04911 Insulin secretion	0.283489	3	ATP1B1,CAMK2D,ENSSSCG00000015972
EB ICM	ssc04972 Pancreatic secretion	0.303527	4	ATP1B1,PLA2G12B,RAC3,ENSSSCG00000027898
EB ICM	ssc04728 Dopaminergic synapse	0.305658	2	CAMK2D,ENSSSCG00000015972
EB ICM	ssc04922 Glucagon signaling pathway	0.305658	2	CAMK2D,ENSSSCG00000015972
EB ICM	ssc04270 Vascular smooth muscle contraction	0.307792	2	PLA2G12B,PPP1R14A
EB ICM	ssc04640 Hematopoietic cell lineage	0.323646	4	KIT,ITGA4,CD9,CD59
EB ICM	ssc04912 GnRH signaling pathway	0.34313	4	MMP2,SRC,CAMK2D,MAP3K1
EB ICM	ssc04622 RIG-I-like receptor signaling pathway	0.376276	3	RNF125,MAP3K1,CASP10
EB ICM	ssc04670 Leukocyte transendothelial migration	0.387971	8	MMP2,ENSSSCG00000003909,ITGB1,CXCR4,ITGA4,PECAM1,RAC3
EB ICM	ssc03320 PPAR signaling pathway	0.394404	5	ACADM,ENSSSCG00000005171,ACOX2,APOC3,ACSL3
EB ICM	ssc04070 Phosphatidylinositol signaling system	0.417359	3	ITPK1,ENSSSCG00000003909,PPIP5K1
EB ICM	ssc04921 Oxytocin signaling pathway	0.41829	2	SRC,CAMK2D
EB ICM	ssc04540 Gap junction	0.422562	3	SRC,TUBB4A,ENSSSCG00000028873
EB ICM	ssc04024 cAMP signaling pathway	0.491715	8	ENSSSCG00000003909,ATP1B1,CAMK2D,BAD,F2R,RAC3,ENSSSCG00000027898
EB ICM	ssc04917 Prolactin signaling pathway	0.507633	4	ENSSSCG00000003909,SRC,GALT,STAT3
EB ICM	ssc04722 Neurotrophin signaling pathway	0.518824	5	ENSSSCG00000003909,CAMK2D,BAD,MAP3K1,RAC3
EB ICM	ssc04145 Phagosome	0.556102	10	FCGR2B,CTSL,ITGB1,TCIRG1,TUBB4A,CALR,ITGAV,RAC3,RAB7B,SLA-7
EB ICM	ssc04080 Neuroactive ligand-receptor interaction	0.572206	2	PTH1R,F2R
EB ICM	ssc04390 Hippo signaling pathway	0.596494	5	YWHAZ,WNT2B,FZD3,ENSSSCG00000011704,SOX2
EB ICM	ssc04750 Inflammatory mediator regulation of TRP channels	0.596868	3	ENSSSCG00000003909,SRC,CAMK2D
EB ICM	ssc04022 cGMP-PKG signaling pathway	0.633998	7	ATP1B1,GTF2I,BAD,INSR,ENSSSCG00000015972,ENSSSCG00000027898,MEF2A
EB ICM	ssc04961 Endocrine and other factor-regulated calcium reabsorption	0.67646	2	ATP1B1,PTH1R
EB ICM	ssc04977 Vitamin digestion and absorption	0.71364	4	LRAT,ENSSSCG00000010011,APOA4,FOLH1B
EB ICM	ssc04973 Carbohydrate digestion and absorption	0.72384	2	ENSSSCG00000003909,ATP1B1
EB ICM	ssc04918 Thyroid hormone synthesis	0.751393	3	ATP1B1,PDIA4,ENSSSCG00000015972
EB ICM	ssc04012 ErbB signaling pathway	0.758366	4	ENSSSCG00000003909,SRC,CAMK2D,BAD
EB ICM	ssc04150 mTOR signaling pathway	0.766111	6	ENSSSCG00000003909,DEPTOR,WNT2B,FZD3,INSR,ENSSSCG00000022404
EB ICM	ssc04114 Oocyte meiosis	0.768289	3	YWHAZ,CAMK2D,SMC3
EB ICM	ssc04960 Aldosterone-regulated sodium reabsorption	0.781837	3	ENSSSCG00000003909,ATP1B1,INSR
EB ICM	ssc04141 Protein processing in endoplasmic reticulum	0.843757	6	PDIA3,PDIA6,CALR,STT3A,PDIA4,ENSSSCG00000028227
EB ICM	ssc04620 Toll-like receptor signaling pathway	0.849015	3	ENSSSCG00000003909,TLR3,RAC3
EB ICM	ssc03018 RNA degradation	0.852739	2	CNOT6L,BTG2
EB ICM	ssc04310 Wnt signaling pathway	0.853946	6	WNT2B,CAMK2D,FZD3,RAC3,SFRP1
EB ICM	ssc04668 TNF signaling pathway	0.877166	3	ENSSSCG00000003909,ENSSSCG00000015972,CASP10
EB ICM	ssc04610 Complement and coagulation cascades	0.886254	6	C1QA,CFD,ENSSSCG00000015662,F2R,PROC,CD59
EB ICM	ssc04660 T cell receptor signaling pathway	0.891325	2	ENSSSCG00000003909,CD247
EB ICM	ssc03022 Basal transcription factors	0.907363	2	GTF2I,TAF7L
EB ICM	ssc03060 Protein export	0.923739	2	SPCS1,SPCS3
EB ICM	ssc04910 Insulin signaling pathway	0.924606	3	ENSSSCG00000003909,BAD,INSR
EB ICM	ssc04380 Osteoclast differentiation	0.930278	6	STAT2,IRF9,ENSSSCG00000003909,FCGR2B,ENSSSCG00000009589,RAC3
EB ICM	ssc04919 Thyroid hormone signaling pathway	0.951539	6	ENSSSCG00000003909,HDAC2,ATP1B1,SRC,BAD,ITGAV
EB ICM	ssc04975 Fat digestion and absorption	0.951984	3	PLA2G12B,MOGAT2,APOA4
EB ICM	ssc04260 Cardiac muscle contraction	0.955582	2	ATP1B1,COX4I1
EB ICM	ssc04666 Fc gamma R-mediated phagocytosis	0.9652	6	ENSSSCG00000003909,FCGR2B,ENSSSCG00000009589,SCIN,RAC3
EB ICM	ssc04611 Platelet activation	0.965417	5	ENSSSCG00000003909,SRC,ENSSSCG00000009589,ITGB1,F2R
EB ICM	ssc03410 Base excision repair	0.98716	2	OGG1,PCNA
EB ICM	ssc02010 ABC transporters	0.99033	2	ABCD2,ENSSSCG00000012006
EB ICM	ssc04530 Tight junction	0.992624	6	SRC,ITGB1,RUNX1,MAP3K1,RAC3,PCNA
EB ICM	ssc04915 Estrogen signaling pathway	0.993434	4	MMP2,ENSSSCG00000003909,SRC,ENSSSCG00000015972
EB ICM	ssc04146 Peroxisome	0.993757	5	ABCD2,ACOX2,ACSL3,IDH1,HAO1
EB ICM	ssc04071 Sphingolipid signaling pathway	0.995965	4	ENSSSCG00000003909,SMPD1,RAC3
EB ICM	ssc04650 Natural killer cell mediated cytotoxicity	0.996789	6	ENSSSCG00000003909,CD247,CD244,ENSSSCG00000009589,RAC3
EB ICM	ssc04520 Adherens junction	0.998888	4	SRC,INSR,RAC3
EB ICM	ssc04664 Fc epsilon RI signaling pathway	0.999457	4	ENSSSCG00000003909,ENSSSCG00000009589,RAC3
EB ICM	ssc04110 Cell cycle	0.999778	5	HDAC2,YWHAZ,SMC3,CDC14B,PCNA
EB ICM	ssc04370 VEGF signaling pathway	0.999798	5	ENSSSCG00000003909,SRC,BAD,RAC3
EB ICM	ssc04662 B cell receptor signaling pathway	0.99994	5	ENSSSCG00000003909,FCGR2B,ENSSSCG00000009589,RAC3
EB ICM	ssc00970 Aminoacyl-tRNA biosynthesis	NA	1	DARS
EB ICM	ssc03008 Ribosome biogenesis in eukaryotes	NA	0	NA
EB ICM	ssc03010 Ribosome	NA	0	NA
EB ICM	ssc03013 RNA transport	NA	0	NA
EB ICM	ssc03015 mRNA surveillance pathway	NA	0	NA
EB ICM	ssc03020 RNA polymerase	NA	0	NA
EB ICM	ssc03030 DNA replication	NA	1	PCNA
EB ICM	ssc03040 Spliceosome	NA	0	NA
EB ICM	ssc03050 Proteasome	NA	1	PSME2
EB ICM	ssc03420 Nucleotide excision repair	NA	1	PCNA
EB ICM	ssc03430 Mismatch repair	NA	1	PCNA
EB ICM	ssc03440 Homologous recombination	NA	1	SYCP3
EB ICM	ssc03450 Non-homologous end-joining	NA	0	NA
EB ICM	ssc03460 Fanconi anemia pathway	NA	0	NA
EB ICM	ssc04064 NF-kappa B signaling pathway	NA	1	ENSSSCG00000009589
EB ICM	ssc04115 p53 signaling pathway	NA	0	NA
EB ICM	ssc04122 Sulfur relay system	NA	1	MPST
EB ICM	ssc04130 SNARE interactions in vesicular transport	NA	0	NA
EB ICM	ssc04330 Notch signaling pathway	NA	1	HDAC2
EB ICM	ssc04340 Hedgehog signaling pathway	NA	0	NA
EB ICM	ssc04614 Renin-angiotensin system	NA	0	NA
EB ICM	ssc04623 Cytosolic DNA-sensing pathway	NA	1	ENSSSCG00000007758
EB ICM	ssc04710 Circadian rhythm	NA	0	NA
EB ICM	ssc04713 Circadian entrainment	NA	1	CAMK2D
EB ICM	ssc04720 Long-term potentiation	NA	1	CAMK2D
EB ICM	ssc04721 Synaptic vesicle cycle	NA	1	TCIRG1
EB ICM	ssc04723 Retrograde endocannabinoid signaling	NA	1	NDUFA4
EB ICM	ssc04724 Glutamatergic synapse	NA	0	NA
EB ICM	ssc04726 Serotonergic synapse	NA	0	NA
EB ICM	ssc04727 GABAergic synapse	NA	1	SRC
EB ICM	ssc04730 Long-term depression	NA	0	NA
EB ICM	ssc04740 Olfactory transduction	NA	1	CAMK2D
EB ICM	ssc04742 Taste transduction	NA	0	NA
EB ICM	ssc04744 Phototransduction	NA	0	NA
EB ICM	ssc04913 Ovarian steroidogenesis	NA	1	INSR
EB ICM	ssc04914 Progesterone-mediated oocyte maturation	NA	1	ENSSSCG00000003909
EB ICM	ssc04962 Vasopressin-regulated water reabsorption	NA	1	AQP3
EB ICM	ssc04964 Proximal tubule bicarbonate reclamation	NA	1	ATP1B1
EB ICM	ssc04966 Collecting duct acid secretion	NA	1	TCIRG1
EB ICM	ssc04976 Bile secretion	NA	1	ATP1B1
EB ICM	ssc04978 Mineral absorption	NA	1	ATP1B1
EB TE	ssc04261 Adrenergic signaling in cardiomyocytes	0.0105765	4	TPM1,ENSSSCG00000006556,MYL3,PPP2R5A
EB TE	ssc04151 PI3K-Akt signaling pathway	0.0122561	4	MYC,BCL2L1,PDGFA,PPP2R5A
EB TE	ssc04145 Phagosome	0.0130935	6	ENSSSCG00000000194,ATP6V1E1,ATP6V0D2,ATP6V1C2,ATP6V1G3,TUBB6
EB TE	ssc04721 Synaptic vesicle cycle	0.0237517	4	ATP6V1E1,ATP6V0D2,ATP6V1C2,ATP6V1G3
EB TE	ssc04966 Collecting duct acid secretion	0.0237517	4	ATP6V1E1,ATP6V0D2,ATP6V1C2,ATP6V1G3
EB TE	ssc04630 Jak-STAT signaling pathway	0.0317208	2	MYC,BCL2L1
EB TE	ssc04142 Lysosome	0.0456024	3	NPC2,ATP6V0D2,LITAF
EB TE	ssc04260 Cardiac muscle contraction	0.0627277	3	TPM1,ENSSSCG00000006556,MYL3
EB TE	ssc04110 Cell cycle	0.080393	3	SFN,MYC,GADD45B
EB TE	ssc04150 mTOR signaling pathway	0.153047	3	ATP6V1E1,ATP6V1C2,ATP6V1G3
EB TE	ssc04062 Chemokine signaling pathway	0.168242	2	PTK2B,GRK5
EB TE	ssc04144 Endocytosis	0.185346	6	GRK5,DAB2,RAB11FIP4,RAB11A,PARD6B,IQSEC1
EB TE	ssc04510 Focal adhesion	0.186465	2	PDGFA,ENSSSCG00000020703
EB TE	ssc04390 Hippo signaling pathway	0.205911	3	MYC,TEAD1,PARD6B
EB TE	ssc04670 Leukocyte transendothelial migration	0.242847	6	ENSSSCG00000004058,CLDN4,PTK2B,CLDN8,ENSSSCG00000020703,ENSSSCG00000021514
EB TE	ssc04810 Regulation of actin cytoskeleton	0.288897	4	ENSSSCG00000004058,PDGFA,LIMK2,ENSSSCG00000020703
EB TE	ssc04115 p53 signaling pathway	0.316336	2	SFN,GADD45B
EB TE	ssc04540 Gap junction	0.369718	3	ENSSSCG00000000194,PDGFA,TUBB6
EB TE	ssc04514 Cell adhesion molecules (CAMs)	0.375635	3	CLDN4,CLDN8,ENSSSCG00000021514
EB TE	ssc04974 Protein digestion and absorption	0.390955	3	SLC7A7,MEP1B,SLC15A1
EB TE	ssc04912 GnRH signaling pathway	0.393519	2	PTK2B,HBEGF
EB TE	ssc04064 NF-kappa B signaling pathway	0.403999	2	BCL2L1,IL1B2
EB TE	ssc04621 NOD-like receptor signaling pathway	0.403999	2	BCL2L1,IL1B2
EB TE	ssc04012 ErbB signaling pathway	0.471704	3	MYC,HBEGF,ABL2
EB TE	ssc04140 Regulation of autophagy	0.635235	2	BCL2L1,VAMP8
EB TE	ssc04010 MAPK signaling pathway	0.663456	5	RASGRP1,MYC,PDGFA,IL1B2,GADD45B
EB TE	ssc04060 Cytokine-cytokine receptor interaction	0.796672	2	PDGFA,IL1B2
EB TE	ssc04014 Ras signaling pathway	0.81638	5	RASGRP1,RALGDS,BCL2L1,PDGFA,ABL2
EB TE	ssc04723 Retrograde endocannabinoid signaling	0.818389	2	FAAH,MGLL
EB TE	ssc02010 ABC transporters	0.822953	2	ABCA4,ABCG2
EB TE	ssc04530 Tight junction	0.834243	11	ENSSSCG00000000194,ENSSSCG00000004058,ENSSSCG00000005247,CLDN4,CLDN8,TJP3,ACTR3,MYH10,ENSSSCG00000020703,ENSSSCG00000021514,PARD6B
EB TE	ssc04210 Apoptosis	0.871773	3	ENSSSCG00000000194,BCL2L1,GADD45B
EB TE	ssc04380 Osteoclast differentiation	0.929714	2	IL1B2,SQSTM1
EB TE	ssc04360 Axon guidance	0.94636	4	LIMK2,SEMA3F,NGEF,PARD6B
EB TE	ssc04611 Platelet activation	0.952528	2	RASGRP1,VAMP8
EB TE	ssc04015 Rap1 signaling pathway	0.974312	3	RALGDS,PDGFA,PARD6B
EB TE	ssc04020 Calcium signaling pathway	0.979573	3	PTK2B,SLC25A6
EB TE	ssc04022 cGMP-PKG signaling pathway	0.998623	2	SLC25A6
EB TE	ssc00970 Aminoacyl-tRNA biosynthesis	NA	0	NA
EB TE	ssc03008 Ribosome biogenesis in eukaryotes	NA	1	DKC1
EB TE	ssc03010 Ribosome	NA	1	RPS4X
EB TE	ssc03013 RNA transport	NA	1	EIF2S3
EB TE	ssc03015 mRNA surveillance pathway	NA	1	PPP2R5A
EB TE	ssc03018 RNA degradation	NA	0	NA
EB TE	ssc03020 RNA polymerase	NA	0	NA
EB TE	ssc03022 Basal transcription factors	NA	0	NA
EB TE	ssc03030 DNA replication	NA	0	NA
EB TE	ssc03040 Spliceosome	NA	0	NA
EB TE	ssc03050 Proteasome	NA	0	NA
EB TE	ssc03060 Protein export	NA	0	NA
EB TE	ssc03320 PPAR signaling pathway	NA	0	NA
EB TE	ssc03410 Base excision repair	NA	0	NA
EB TE	ssc03420 Nucleotide excision repair	NA	0	NA
EB TE	ssc03430 Mismatch repair	NA	0	NA
EB TE	ssc03440 Homologous recombination	NA	0	NA
EB TE	ssc03450 Non-homologous end-joining	NA	0	NA
EB TE	ssc03460 Fanconi anemia pathway	NA	0	NA
EB TE	ssc04024 cAMP signaling pathway	NA	1	HTR1D
EB TE	ssc04066 HIF-1 signaling pathway	NA	1	EGLN3
EB TE	ssc04068 FoxO signaling pathway	NA	1	GADD45B
EB TE	ssc04070 Phosphatidylinositol signaling system	NA	0	NA
EB TE	ssc04071 Sphingolipid signaling pathway	NA	1	PPP2R5A
EB TE	ssc04080 Neuroactive ligand-receptor interaction	NA	1	HTR1D
EB TE	ssc04114 Oocyte meiosis	NA	1	PPP2R5A
EB TE	ssc04120 Ubiquitin mediated proteolysis	NA	0	NA
EB TE	ssc04122 Sulfur relay system	NA	0	NA
EB TE	ssc04130 SNARE interactions in vesicular transport	NA	1	VAMP8
EB TE	ssc04141 Protein processing in endoplasmic reticulum	NA	0	NA
EB TE	ssc04146 Peroxisome	NA	0	NA
EB TE	ssc04152 AMPK signaling pathway	NA	1	PPP2R5A
EB TE	ssc04270 Vascular smooth muscle contraction	NA	1	CALD1
EB TE	ssc04310 Wnt signaling pathway	NA	1	MYC
EB TE	ssc04330 Notch signaling pathway	NA	0	NA
EB TE	ssc04340 Hedgehog signaling pathway	NA	0	NA
EB TE	ssc04350 TGF-beta signaling pathway	NA	1	MYC
EB TE	ssc04370 VEGF signaling pathway	NA	0	NA
EB TE	ssc04512 ECM-receptor interaction	NA	0	NA
EB TE	ssc04520 Adherens junction	NA	1	ENSSSCG00000020703
EB TE	ssc04550 Signaling pathways regulating pluripotency of stem cells	NA	1	MYC
EB TE	ssc04610 Complement and coagulation cascades	NA	0	NA
EB TE	ssc04612 Antigen processing and presentation	NA	0	NA
EB TE	ssc04614 Renin-angiotensin system	NA	0	NA
EB TE	ssc04620 Toll-like receptor signaling pathway	NA	1	IL1B2
EB TE	ssc04622 RIG-I-like receptor signaling pathway	NA	0	NA
EB TE	ssc04623 Cytosolic DNA-sensing pathway	NA	1	IL1B2
EB TE	ssc04640 Hematopoietic cell lineage	NA	1	IL1B2
EB TE	ssc04650 Natural killer cell mediated cytotoxicity	NA	1	PTK2B
EB TE	ssc04660 T cell receptor signaling pathway	NA	1	RASGRP1
EB TE	ssc04662 B cell receptor signaling pathway	NA	0	NA
EB TE	ssc04664 Fc epsilon RI signaling pathway	NA	0	NA
EB TE	ssc04666 Fc gamma R-mediated phagocytosis	NA	1	LIMK2
EB TE	ssc04668 TNF signaling pathway	NA	1	IL1B2
EB TE	ssc04672 Intestinal immune network for IgA production	NA	0	NA
EB TE	ssc04710 Circadian rhythm	NA	0	NA
EB TE	ssc04713 Circadian entrainment	NA	0	NA
EB TE	ssc04720 Long-term potentiation	NA	0	NA
EB TE	ssc04722 Neurotrophin signaling pathway	NA	1	NTRK3
EB TE	ssc04724 Glutamatergic synapse	NA	0	NA
EB TE	ssc04725 Cholinergic synapse	NA	0	NA
EB TE	ssc04726 Serotonergic synapse	NA	1	HTR1D
EB TE	ssc04727 GABAergic synapse	NA	0	NA
EB TE	ssc04728 Dopaminergic synapse	NA	1	PPP2R5A
EB TE	ssc04730 Long-term depression	NA	0	NA
EB TE	ssc04740 Olfactory transduction	NA	0	NA
EB TE	ssc04742 Taste transduction	NA	1	HTR1D
EB TE	ssc04744 Phototransduction	NA	1	PDE6A
EB TE	ssc04750 Inflammatory mediator regulation of TRP channels	NA	1	IL1B2
EB TE	ssc04910 Insulin signaling pathway	NA	0	NA
EB TE	ssc04911 Insulin secretion	NA	0	NA
EB TE	ssc04913 Ovarian steroidogenesis	NA	0	NA
EB TE	ssc04914 Progesterone-mediated oocyte maturation	NA	0	NA
EB TE	ssc04915 Estrogen signaling pathway	NA	1	HBEGF
EB TE	ssc04916 Melanogenesis	NA	0	NA
EB TE	ssc04917 Prolactin signaling pathway	NA	0	NA
EB TE	ssc04918 Thyroid hormone synthesis	NA	1	SLC26A4
EB TE	ssc04919 Thyroid hormone signaling pathway	NA	1	MYC
EB TE	ssc04920 Adipocytokine signaling pathway	NA	0	NA
EB TE	ssc04921 Oxytocin signaling pathway	NA	0	NA
EB TE	ssc04922 Glucagon signaling pathway	NA	0	NA
EB TE	ssc04960 Aldosterone-regulated sodium reabsorption	NA	1	SFN
EB TE	ssc04961 Endocrine and other factor-regulated calcium reabsorption	NA	1	RAB11A
EB TE	ssc04962 Vasopressin-regulated water reabsorption	NA	1	RAB11A
EB TE	ssc04964 Proximal tubule bicarbonate reclamation	NA	0	NA
EB TE	ssc04970 Salivary secretion	NA	0	NA
EB TE	ssc04971 Gastric acid secretion	NA	1	ENSSSCG00000004058
EB TE	ssc04972 Pancreatic secretion	NA	1	RAB11A
EB TE	ssc04973 Carbohydrate digestion and absorption	NA	0	NA
EB TE	ssc04975 Fat digestion and absorption	NA	0	NA
EB TE	ssc04976 Bile secretion	NA	1	ABCG2
EB TE	ssc04977 Vitamin digestion and absorption	NA	1	SLC19A3
EB TE	ssc04978 Mineral absorption	NA	0	NA

## Sheet: GO LBEPIvs.LBHYPO
Upregulated	category	over_represented_pvalue	under_represented_pvalue	numDEInCat	numInCat	term	ontology	GOGenes
LB EPI	GO:0000122	3.91513e-05	0.999981	52	453	negative regulation of transcription from RNA polymerase II promoter	BP	AEBP2,ARX,BCOR,CBFA2T2,CTBP2,CXXC5,DNMT3A,DNMT3B,ENSSSCG00000004977,ENSSSCG00000008893,ENSSSCG00000028293,ETV6,FOXO1,GLI2,HDAC2,HES1,HES6,HEY1,HINFP,ID1,IRF2BPL,JARID2,KDM1A,KDM2B,KLF17,MECP2,NFE2L3,NFIB,NR4A2,PHF12,PHF14,POU5F1,PRDM14,PRDM1,PRDM5,PTCH1,RB1,RBPJ,RNF2,RTF1,SALL2,SEMA4D,SIN3A,SOX15,TAF9B,TDG,TFAP2C,TGIF1,VLDLR,WNT10B,ZNF280D,ZNF496
LB EPI	GO:0045892	5.67965e-05	0.999974	39	312	negative regulation of transcription, DNA-templated	BP	BCOR,BRCA1,CBFA2T2,CBX1,CITED1,CTBP2,DKK3,ENSSSCG00000006315,ENSSSCG00000008893,ENSSSCG00000016711,FOXN3,HDAC2,HES1,HEY1,HINFP,ID1,JARID2,KAT6B,KDM1A,KDM5B,MECP2,MPHOSPH8,NKX3-1,PDCD4,PHF12,POU5F1,PRDM5,PTCH1,RB1,RBPJ,RSF1,RUNX1T1,SALL2,SFRP1,SIN3A,SIX4,YWHAQ,ZNF280D,ZSCAN10
LB EPI	GO:0048672	8.69867e-05	0.999999	4	5	positive regulation of collateral sprouting	BP	BDNF,CRABP2,RND2,SEMA4D
LB EPI	GO:0010508	0.000121369	0.999984	8	26	positive regulation of autophagy	BP	ATG14,FOXO1,MID2,PRKAA2,RNF152,TBC1D5,TMEM59,TP53INP1
LB EPI	GO:0010628	0.00037479	0.999844	26	199	positive regulation of gene expression	BP	ACTA2,ACTC1,ANK2,ARX,BRCA1,CITED1,DLL1,DNMT3B,EDA,ERBB2,ETV4,FGF4,GJA1,HINFP,KDM5B,NKX3-1,POU5F1,RBPJ,STAP1,TERF2,TGFB2,TGFBR1,TLR2,TP53INP1,VIM,WNT16
LB EPI	GO:0050905	0.000428855	0.999969	5	12	neuromuscular process	BP	FGF12,HEXB,MECP2,PEX5,UCHL1
LB EPI	GO:0045944	0.000431039	0.999747	63	649	positive regulation of transcription from RNA polymerase II promoter	BP	ACVR1,AHI1,AKIRIN2,BRCA1,CCNC,CITED1,CTBP2,DLL1,EAF2,EGR2,ELK1,ENSSSCG00000004470,ENSSSCG00000004977,ENSSSCG00000005656,ENSSSCG00000008575,ENSSSCG00000012703,ENSSSCG00000013900,ENSSSCG00000014401,ENSSSCG00000014883,ENSSSCG00000024975,EPCAM,ETV1,ETV4,ETV6,FGF4,FOXO1,FZD5,GLI2,HDAC2,HES1,HEXB,HNRNPK,IRF2BPL,JADE1,JAG1,KDM1A,LMO3,MYBL2,MYO6,NFIB,NKX3-1,NR4A2,PBX1,PBX3,POU5F1,PTPRN,RB1,RBPJ,RTF1,SETD…
LB EPI	GO:0045893	0.000534099	0.999729	39	340	positive regulation of transcription, DNA-templated	BP	ACVR1,BAMBI,BRCA1,BRPF1,CITED1,EAF2,EGR2,ELK1,ENSSSCG00000004977,ENSSSCG00000013260,ETV1,ETV4,FOXO1,GLI2,HES1,HINFP,ING2,KAT6B,KDM7A,MECP2,NFE2L3,NFYB,NKX3-1,NR4A2,POU5F1,PSRC1,PTCH1,RSF1,SFRP1,SIX4,SMARCA5,SOX2,SRF,TGFBR1,TP53INP1,ZIC3,ZNF496,ZNF711,ZXDC
LB EPI	GO:0006302	0.00060748	0.999869	10	42	double-strand break repair	BP	ACTR5,BAZ1B,BRCA1,ESCO2,MSH2,PARP1,REC8,SETX,SMARCA5,SOD1
LB EPI	GO:0019896	0.000701194	0.99999	3	4	axonal transport of mitochondrion	BP	MGARP,NEFL,UCHL1
LB EPI	GO:0001655	0.00081624	0.999963	4	7	urogenital system development	BP	EPHB2,HELLS,NKX3-1,PBX1
LB EPI	GO:0010629	0.00109845	0.999621	16	102	negative regulation of gene expression	BP	ANXA7,CTGF,ENSSSCG00000008893,FGF19,FOXO1,FYN,GJA1,HINFP,ID1,NKX3-1,POU5F1,RB1,SFRP1,TERF2,TGFB2,TP53INP1
LB EPI	GO:0050678	0.00115675	0.999935	4	8	regulation of epithelial cell proliferation	BP	FRS2,HES1,SERPINB5,SIX4
LB EPI	GO:0045930	0.00122418	0.999836	6	21	negative regulation of mitotic cell cycle	BP	ABL1,BRINP1,BRINP2,HECA,NKX3-1,RB1
LB EPI	GO:0006334	0.0012271	0.99969	10	78	nucleosome assembly	BP	ENSSSCG00000001032,ENSSSCG00000004963,ENSSSCG00000005656,H1FX,H3F3A,KAT6B,MCM2,NAP1L3,RSF1,SMARCA5
LB EPI	GO:0040029	0.00142017	0.99986	5	13	regulation of gene expression, epigenetic	BP	ENSSSCG00000017366,MECP2,PRDM14,TDG,TFAP2C
LB EPI	GO:0043524	0.00143856	0.999579	12	74	negative regulation of neuron apoptotic process	BP	BDNF,BHLHB9,CHL1,CITED1,ENSSSCG00000013260,ENSSSCG00000030300,KDM2B,MECP2,NEFL,NR4A2,SIX4,SOD1
LB EPI	GO:0043981	0.00169426	0.999826	5	13	histone H4-K5 acetylation	BP	ENSSSCG00000007311,JADE1,KANSL1L,KANSL1,KAT7
LB EPI	GO:0043982	0.00169426	0.999826	5	13	histone H4-K8 acetylation	BP	ENSSSCG00000007311,JADE1,KANSL1L,KANSL1,KAT7
LB EPI	GO:0051572	0.00173112	0.999965	3	4	negative regulation of histone H3-K4 methylation	BP	BCOR,BRCA1,KDM1A
LB EPI	GO:0008090	0.00175105	0.999948	3	5	retrograde axonal transport	BP	MGARP,NEFL,SOD1
LB EPI	GO:0007169	0.0018943	0.999364	14	88	transmembrane receptor protein tyrosine kinase signaling pathway	BP	ABL1,AHI1,BDNF,ENSSSCG00000007675,ENSSSCG00000010959,EPHB2,ERBB2,FRS2,FYN,GFRA2,INSR,ROR1,STAP1,TNK2
LB EPI	GO:0050680	0.00213285	0.999545	8	36	negative regulation of epithelial cell proliferation	BP	IFT57,NKX3-1,PTCH1,RB1,SFRP1,SOX2,TGFB2,WNT10B
LB EPI	GO:0001710	0.00230255	1	2	2	mesodermal cell fate commitment	BP	ENSSSCG00000004977,POU5F1
LB EPI	GO:0090027	0.00252912	1	2	2	negative regulation of monocyte chemotaxis	BP	ENSSSCG00000024669,NOV
LB EPI	GO:0045665	0.00259044	0.999428	8	37	negative regulation of neuron differentiation	BP	DIXDC1,DLL1,ENSSSCG00000008893,ENSSSCG00000031023,HES1,JAG1,MIB1,PBX1
LB EPI	GO:0043403	0.00267083	0.99989	3	6	skeletal muscle tissue regeneration	BP	GJA1,SOX15,WNT10B
LB EPI	GO:0070534	0.00269135	0.99966	5	18	protein K63-linked ubiquitination	BP	ENSSSCG00000011209,RNF152,STUB1,UBE2D4,UBE2G1
LB EPI	GO:0008045	0.00274598	0.999668	5	15	motor neuron axon guidance	BP	EGR2,ERBB2,ETV4,KIF5C,SLIT2
LB EPI	GO:0033625	0.0028539	1	2	2	positive regulation of integrin activation	BP	CXCL13,ENSSSCG00000031023
LB EPI	GO:0045668	0.00311458	0.999478	6	25	negative regulation of osteoblast differentiation	BP	CITED1,ENSSSCG00000017265,ID1,PTCH1,SEMA4D,SFRP1
LB EPI	GO:0070307	0.00323862	0.999857	3	6	lens fiber cell development	BP	CRYGB,FRS2,VIM
LB EPI	GO:0043372	0.00332899	1	2	2	positive regulation of CD4-positive, alpha-beta T cell differentiation	BP	CD83,SASH3
LB EPI	GO:0042755	0.0034322	0.99981	3	9	eating behavior	BP	CCK,PYY,UCHL1
LB EPI	GO:0006511	0.00366483	0.998511	17	126	ubiquitin-dependent protein catabolic process	BP	ATXN3,CHFR,CUL1,ENSSSCG00000003516,ENSSSCG00000015052,PSMA2,PSMA5,PSMA6,PSMA8,RFFL,STUB1,TTC3,UBE2G1,UCHL1,USP11,USP26,USP44
LB EPI	GO:0021983	0.00373509	0.999497	5	17	pituitary gland development	BP	GLI2,HES1,KDM1A,RBPJ,SOX2
LB EPI	GO:0051571	0.00384002	0.999657	4	10	positive regulation of histone H3-K4 methylation	BP	BRCA1,DNMT3B,RTF1,WDR61
LB EPI	GO:0010971	0.00389342	0.999637	4	11	positive regulation of G2/M transition of mitotic cell cycle	BP	PBX1,RCC2,SIN3A,WNT10B
LB EPI	GO:0048251	0.00390594	1	2	2	elastic fiber assembly	BP	FBLN5,LOX
LB EPI	GO:0003274	0.003995	1	2	2	endocardial cushion fusion	BP	ACVR1,TGFB2
LB EPI	GO:0007507	0.00400857	0.998264	19	142	heart development	BP	ACVR1,ADAMTS6,BCOR,ENSSSCG00000012012,ERBB2,FGF19,GJA1,GJC1,GLI2,ID1,LOX,MIB1,NKX3-1,PKP2,PTK7,RBPJ,SRF,TGFB2,TGFBR1
LB EPI	GO:0035518	0.00402832	0.999837	3	5	histone H2A monoubiquitination	BP	BCOR,KDM2B,RNF2
LB EPI	GO:1904262	0.00404038	0.999787	3	7	negative regulation of TORC1 signaling	BP	RNF152,SESN1,SESN3
LB EPI	GO:0006333	0.00408592	0.999834	3	5	chromatin assembly or disassembly	BP	BAZ1B,CHD3,SMARCA5
LB EPI	GO:0007049	0.00410679	0.998887	9	55	cell cycle	BP	ARPP19,BRCA1,CCNG1,DIXDC1,ENSSSCG00000005090,ENSSSCG00000012873,ENSSSCG00000022439,MYBL2,PSME3
LB EPI	GO:0051382	0.00418137	0.999762	3	8	kinetochore assembly	BP	CENPH,CENPT,POGZ
LB EPI	GO:0045627	0.0042183	1	2	2	positive regulation of T-helper 1 cell differentiation	BP	ANXA1,SOCS5
LB EPI	GO:0045608	0.0044236	1	2	2	negative regulation of auditory receptor cell differentiation	BP	DLL1,HES1
LB EPI	GO:0046331	0.0044236	1	2	2	lateral inhibition	BP	DLL1,HES1
LB EPI	GO:0048025	0.00447781	0.999553	4	12	negative regulation of mRNA splicing, via spliceosome	BP	HNRNPK,SRSF4,SRSF7,SRSF9
LB EPI	GO:0007267	0.00460543	0.998604	10	76	cell-cell signaling	BP	BDNF,CD70,CTGF,CXCL13,CXCL14,DLL1,GJA1,GJC1,NOV,TAC1
LB EPI	GO:2000791	0.00478132	1	2	2	negative regulation of mesenchymal cell proliferation involved in lung development	BP	NFIB,PHF14
LB EPI	GO:1904761	0.00486399	1	2	2	negative regulation of myofibroblast differentiation	BP	PDCD4,TP53INP1
LB EPI	GO:0006597	0.00488134	1	2	2	spermine biosynthetic process	BP	AMD1,SMS
LB EPI	GO:0021853	0.00500616	1	2	2	cerebral cortex GABAergic interneuron migration	BP	ARX,DRD2
LB EPI	GO:0007386	0.00539838	1	2	2	compartment pattern specification	BP	DLL1,LFNG
LB EPI	GO:0060052	0.00546145	0.999708	3	6	neurofilament cytoskeleton organization	BP	INA,NEFL,SOD1
LB EPI	GO:0051306	0.00560117	1	2	2	mitotic sister chromatid separation	BP	PPP2R1A,TEX14
LB EPI	GO:0007224	0.00566052	0.998383	9	57	smoothened signaling pathway	BP	DZIP1,FKBP8,GLI2,HES1,HHAT,HHIP,IFT57,PTCH1,WNT10B
LB EPI	GO:0090090	0.00572063	0.998238	10	61	negative regulation of canonical Wnt signaling pathway	BP	DKK3,ENSSSCG00000009007,ENSSSCG00000017265,FOXO1,FRZB,G3BP1,JADE1,RGS20,SFRP1,SOX2
LB EPI	GO:0014002	0.00580796	0.99936	4	13	astrocyte development	BP	DLL1,LAMC3,S100A9,VIM
LB EPI	GO:0006776	0.0060112	0.999906	2	3	vitamin A metabolic process	BP	LRAT,RBP1
LB EPI	GO:0060317	0.00607617	0.999662	3	6	cardiac epithelial to mesenchymal transition	BP	TGFB2,TGFBR1,WNT16
LB EPI	GO:0070936	0.00640876	0.998728	6	28	protein K48-linked ubiquitination	BP	ENSSSCG00000011209,RFFL,RNF152,TTC3,UBE2D4,UBE2G1
LB EPI	GO:0072070	0.00650967	1	2	2	loop of Henle development	BP	DLL1,JAG1
LB EPI	GO:0006298	0.00653598	0.998993	5	17	mismatch repair	BP	ENSSSCG00000020931,ENSSSCG00000027373,MSH2,RPA2,TDG
LB EPI	GO:0007399	0.00660122	0.997521	13	97	nervous system development	BP	CHRNA3,ENSSSCG00000022896,ENSSSCG00000024669,ERBB2,GFRA2,HES6,INA,ITM2C,MAP1B,MYLIP,NDUFV2,NR4A2,STMN1
LB EPI	GO:0097150	0.00661235	0.999282	4	11	neuronal stem cell population maintenance	BP	DLL1,FOXO1,HES1,JAG1
LB EPI	GO:0060346	0.00664235	0.999618	3	6	bone trabecula formation	BP	MMP2,SFRP1,WNT10B
LB EPI	GO:0008219	0.00683526	0.99921	4	13	cell death	BP	BRINP1,ENSSSCG00000017265,RGS20,TGFB2
LB EPI	GO:0043570	0.00684071	0.999602	3	6	maintenance of DNA repeat elements	BP	ENSSSCG00000020931,ENSSSCG00000027373,MSH2
LB EPI	GO:0001976	0.0068735	1	2	2	neurological system process involved in regulation of systemic arterial blood pressure	BP	DRD2,MECP2
LB EPI	GO:0065001	0.00688865	1	2	2	specification of axis polarity	BP	AHI1,BCOR
LB EPI	GO:0042551	0.00695696	0.999593	3	6	neuron maturation	BP	MECP2,NR4A2,RB1
LB EPI	GO:0000710	0.00711644	0.99958	3	6	meiotic mismatch repair	BP	ENSSSCG00000020931,ENSSSCG00000027373,MSH2
LB EPI	GO:0048863	0.00714044	0.998827	5	21	stem cell differentiation	BP	ENSSSCG00000004977,EPCAM,ETV4,JARID2,POU5F1
LB EPI	GO:0001756	0.0071515	0.998306	7	35	somitogenesis	BP	DLL1,LFNG,MIB1,NKX3-1,PCDH8,RBPJ,SFRP1
LB EPI	GO:0009957	0.00724418	1	2	2	epidermal cell fate specification	BP	PTCH1,RBPJ
LB EPI	GO:0051573	0.00727601	0.999567	3	6	negative regulation of histone H3-K9 methylation	BP	BRCA1,DNMT3B,KDM1A
LB EPI	GO:0031061	0.00745824	1	2	2	negative regulation of histone methylation	BP	JARID2,MECP2
LB EPI	GO:0006729	0.00748086	0.999816	2	4	tetrahydrobiopterin biosynthetic process	BP	DHFR,SPR
LB EPI	GO:0006002	0.00781471	0.999474	3	7	fructose 6-phosphate metabolic process	BP	FBP1,GFPT2,PFKP
LB EPI	GO:2000772	0.00783985	0.99952	3	6	regulation of cellular senescence	BP	ABL1,ING2,NUAK1
LB EPI	GO:0090244	0.00800519	0.999457	3	7	Wnt signaling pathway involved in somitogenesis	BP	ENSSSCG00000017265,RGS20,SFRP1
LB EPI	GO:0010033	0.00819045	0.998598	5	22	response to organic substance	BP	ENSSSCG00000004977,POU5F1,SOD1,TIMP3,TIMP4
LB EPI	GO:0021555	0.00831144	0.999846	2	3	midbrain-hindbrain boundary morphogenesis	BP	HES1,KDM2B
LB EPI	GO:0001654	0.0083658	0.998571	5	21	eye development	BP	CRYGB,GDF3,SALL2,SOX2,TGFB2
LB EPI	GO:0007141	0.00850205	0.99941	3	7	male meiosis I	BP	HSPA2,ING2,REC8
LB EPI	GO:0019430	0.00855659	0.999338	3	9	removal of superoxide radicals	BP	PRDX1,PRDX2,SOD1
LB EPI	GO:0090131	0.00856237	0.999839	2	3	mesenchyme migration	BP	ACTA2,ACTC1
LB EPI	GO:0071230	0.00908126	0.998033	6	31	cellular response to amino acid stimulus	BP	DNMT3A,MMP2,RRAGD,SESN1,SESN3,SOCS1
LB EPI	GO:0030307	0.00916478	0.997709	7	37	positive regulation of cell growth	BP	ENSSSCG00000013511,ERBB2,KDM2B,SDCBP,SFRP1,TAF9B,TGFB2
LB EPI	GO:0006260	0.00921562	0.996931	10	67	DNA replication	BP	BRCA1,ENSSSCG00000001816,FAM111A,KAT7,MCM2,NFIB,ORC5,RFC3,RPA2,SIN3A
LB EPI	GO:0030278	0.00921571	0.999299	3	8	regulation of ossification	BP	ACVR1,EGR2,PBX1
LB EPI	GO:0021952	0.00926509	0.999396	3	6	central nervous system projection neuron axonogenesis	BP	EPHB2,NR4A2,SLIT2
LB EPI	GO:0031508	0.00957262	0.999809	2	3	pericentric heterochromatin assembly	BP	H3F3A,HELLS
LB EPI	GO:0071621	0.00984369	0.999801	2	3	granulocyte chemotaxis	BP	ANXA1,IL17RC
LB EPI	GO:0043066	0.00988342	0.994758	25	247	negative regulation of apoptotic process	BP	ACTC1,AHI1,BNIP3L,CASP3,CTH,ENSSSCG00000014883,FGF4,FKBP8,FOXO1,GLI2,HELLS,HNRNPK,ID1,KRT18,MICAL1,PRKAA2,SETX,SFRP1,SIN3A,SIX4,SOD1,TAF9B,THBS1,WNK3,ZFAND6
LB EPI	GO:0060484	0.0101218	0.999202	3	8	lung-associated mesenchyme development	BP	DPPA2,DPPA4,PTK7
LB EPI	GO:0060037	0.010219	0.998646	4	14	pharyngeal system development	BP	ACVR1,NKX3-1,PTCH1,SIX4
LB EPI	GO:0007281	0.0105922	0.99854	4	16	germ cell development	BP	ACVR1,DND1,PRDM14,RNF2
LB EPI	GO:0034628	0.0106583	0.999684	2	4	'de novo' NAD biosynthetic process from aspartate	BP	ENSSSCG00000026073,ENSSSCG00000030661
LB EPI	GO:2000121	0.0107855	0.999771	2	3	regulation of removal of superoxide radicals	BP	DHFR,FBLN5
LB EPI	GO:0010467	0.0108228	0.999178	3	7	gene expression	BP	EDA,NOX4,NR4A2
LB EPI	GO:0042573	0.0109286	0.999672	2	4	retinoic acid metabolic process	BP	CRABP2,RBP1
LB EPI	GO:0001947	0.0110027	0.997142	7	38	heart looping	BP	AHI1,DLL1,GJA1,IFT57,MIB1,SRF,ZIC3
LB EPI	GO:0044030	0.011006	0.999159	3	7	regulation of DNA methylation	BP	BRCA1,MPHOSPH8,PRDM14
LB EPI	GO:0030154	0.0116252	0.994481	18	171	cell differentiation	BP	ABL1,CTGF,ELK1,ENSSSCG00000000867,ENSSSCG00000017265,ENSSSCG00000023433,ETV1,ETV4,ETV6,FYN,GLI2,HES6,MGP,MYBL2,RGS20,SOX15,STMN1,TNK2
LB EPI	GO:0008584	0.0118827	0.996481	8	50	male gonad development	BP	H3F3A,NKX3-1,RHOBTB3,SFRP1,SIX4,TFAP2C,TGFB2,WNT2B
LB EPI	GO:0045605	0.0121159	0.999726	2	3	negative regulation of epidermal cell differentiation	BP	DLL1,GDF3
LB EPI	GO:0009950	0.0124554	0.998939	3	8	dorsal/ventral axis specification	BP	ENSSSCG00000017265,RGS20,SFRP1
LB EPI	GO:0008284	0.0127265	0.993194	24	239	positive regulation of cell proliferation	BP	BAMBI,CDCA7L,CEP131,CNOT6L,DLL1,ENSSSCG00000004977,EPCAM,FGF19,FGF4,GCNT2,GLI2,HDAC2,HES1,MECP2,NKX3-1,PBX1,RAB25,RBPJ,SDCBP,SFRP1,SHAS2,TGFB2,THBS1,WNT10B
LB EPI	GO:0007569	0.0127855	0.998136	4	16	cell aging	BP	MORC3,NOX4,PDCD4,SOD1
LB EPI	GO:0019827	0.0128309	0.996547	7	40	stem cell population maintenance	BP	DPPA2,ENSSSCG00000004977,FGF4,POU5F1,PRDM14,RIF1,RTF1
LB EPI	GO:0007346	0.0129352	0.997501	5	23	regulation of mitotic cell cycle	BP	ENSSSCG00000002837,PTCH1,RB1,SAE1,SDCBP
LB EPI	GO:0045629	0.0130413	0.999693	2	3	negative regulation of T-helper 2 cell differentiation	BP	ANXA1,SOCS5
LB EPI	GO:0071218	0.013065	0.999693	2	3	cellular response to misfolded protein	BP	ATXN3,STUB1
LB EPI	GO:0006919	0.013069	0.996454	7	42	activation of cysteine-type endopeptidase activity involved in apoptotic process	BP	CASP9,EGLN3,HIP1,IFT57,MTCH1,NKX3-1,S100A9
LB EPI	GO:1905007	0.0130761	0.999692	2	3	positive regulation of epithelial to mesenchymal transition involved in endocardial cushion formation	BP	ACVR1,TGFB2
LB EPI	GO:0040036	0.013742	0.999668	2	3	regulation of fibroblast growth factor receptor signaling pathway	BP	HHIP,SULF1
LB EPI	GO:0048050	0.0138031	0.999665	2	3	post-embryonic eye morphogenesis	BP	EFEMP1,MFAP2
LB EPI	GO:0032743	0.0140167	0.998751	3	8	positive regulation of interleukin-2 production	BP	ANXA1,CD83,SASH3
LB EPI	GO:0045596	0.0142278	0.996546	6	36	negative regulation of cell differentiation	BP	DLL1,ENSSSCG00000004977,HES1,JAG1,POU5F1,RBPJ
LB EPI	GO:0010468	0.014325	0.993416	16	133	regulation of gene expression	BP	DDX3Y,DNMT3A,DNMT3B,ENSSSCG00000004849,FGF4,FKBP8,HINFP,MECP2,NR4A2,PRDM14,PRKAA2,RBPJ,SIX4,SORT1,SOX2,TGFBR1
LB EPI	GO:0000302	0.0143958	0.998647	3	9	response to reactive oxygen species	BP	PRDX1,PTPRN,SOD1
LB EPI	GO:0018023	0.0144409	0.999641	2	3	peptidyl-lysine trimethylation	BP	SETD3,SETD4
LB EPI	GO:0006605	0.0145056	0.997779	4	17	protein targeting	BP	AKAP5,SEC61G,YWHAB,YWHAQ
LB EPI	GO:0010693	0.01452	0.999638	2	3	negative regulation of alkaline phosphatase activity	BP	SEMA4D,TGFB2
LB EPI	GO:0048538	0.0145319	0.996498	6	32	thymus development	BP	ABL1,HES1,JARID2,PBX1,SIX4,SRF
LB EPI	GO:0030718	0.0146	0.999489	2	4	germ-line stem cell population maintenance	BP	POU5F1,PRDM14
LB EPI	GO:0072014	0.0147816	0.999628	2	3	proximal tubule development	BP	AQP11,DLL1
LB EPI	GO:0040037	0.0149333	0.998637	3	8	negative regulation of fibroblast growth factor receptor signaling pathway	BP	PRDM14,SULF1,THBS1
LB EPI	GO:0042267	0.0150271	0.99848	3	11	natural killer cell mediated cytotoxicity	BP	ENSSSCG00000004098,ENSSSCG00000004100,PRDX1
LB EPI	GO:0086005	0.0151345	0.998612	3	8	ventricular cardiac muscle cell action potential	BP	ANK2,GPD1L,PKP2
LB EPI	GO:1902459	0.0152017	0.999612	2	3	positive regulation of stem cell population maintenance	BP	KDM2B,PRDM14
LB EPI	GO:0035970	0.0154566	0.998508	3	9	peptidyl-threonine dephosphorylation	BP	DUSP5,ENSSSCG00000026665,PPM1B
LB EPI	GO:0055114	0.0158448	0.989638	46	588	oxidation-reduction process	BP	ACADL,ACADSB,ACOX2,C15orf48,CBR3,CH25H,CTBP2,CYP4B1,DEGS2,DHFR,EGLN3,ENSSSCG00000000576,ENSSSCG00000001718,ENSSSCG00000004465,ENSSSCG00000004666,ENSSSCG00000009699,ENSSSCG00000015302,ENSSSCG00000027643,FADS2,FRRS1,GLUD1,GPD1L,GPX8,HHIP,HMGCR,IDH2,IVD,KDM1A,KDM5B,KDM7A,LDHB,LOX,MICAL1,MOXD1,NDUFV2,NOX4,OGFOD3,PLOD2,PRDX1,PRDX2,SC5D,SOD1,SORD,SPR,SQLE,SQRDL
LB EPI	GO:0030510	0.0158835	0.999585	2	3	regulation of BMP signaling pathway	BP	FKBP8,RGMA
LB EPI	GO:0051220	0.0160234	0.999579	2	3	cytoplasmic sequestering of protein	BP	DZIP1,YWHAB
LB EPI	GO:0030900	0.0161087	0.995464	7	40	forebrain development	BP	ARX,FRS2,FYN,KDM2B,NFIB,SOX2,SRF
LB EPI	GO:0032436	0.0163503	0.995371	7	41	positive regulation of proteasomal ubiquitin-dependent protein catabolic process	BP	CHFR,CLU,CSNK1D,RNF125,SOCS5,STUB1,SUMO2
LB EPI	GO:0061309	0.0165133	0.999382	2	4	cardiac neural crest cell development involved in outflow tract morphogenesis	BP	HES1,JAG1
LB EPI	GO:0045184	0.0165486	0.997466	4	14	establishment of protein localization	BP	ABL1,DZIP1,HINFP,RCC2
LB EPI	GO:0032434	0.0165905	0.998354	3	9	regulation of proteasomal ubiquitin-dependent protein catabolic process	BP	COMMD1,ENSSSCG00000023433,WNT10B
LB EPI	GO:1903538	0.0166941	0.999372	2	4	regulation of meiotic cell cycle process involved in oocyte maturation	BP	AKAP5,PPP2R1A
LB EPI	GO:0045747	0.0168056	0.99649	5	25	positive regulation of Notch signaling pathway	BP	DLL1,HES1,JAG1,LFNG,NOV
LB EPI	GO:0060373	0.0169081	0.999543	2	3	regulation of ventricular cardiac muscle cell membrane depolarization	BP	GJA1,GPD1L
LB EPI	GO:0060307	0.0172356	0.998265	3	9	regulation of ventricular cardiac muscle cell membrane repolarization	BP	ANK2,CACNA2D1,GJA1
LB EPI	GO:0071247	0.0176336	1	1	1	cellular response to chromate	BP	ENSSSCG00000030300
LB EPI	GO:0042346	0.0176342	0.998151	3	10	positive regulation of NF-kappaB import into nucleus	BP	EDA,TLR2,TLR7
LB EPI	GO:0051045	0.017668	0.99914	2	6	negative regulation of membrane protein ectodomain proteolysis	BP	TIMP3,TIMP4
LB EPI	GO:0071504	0.0177667	0.999506	2	3	cellular response to heparin	BP	SFRP1,SLIT2
LB EPI	GO:0007140	0.0179843	0.997131	4	15	male meiosis	BP	ENSSSCG00000006315,HSPA2,TDRKH,TEX14
LB EPI	GO:0040008	0.0180683	0.998088	3	10	regulation of growth	BP	DLL1,PTCH1,SOCS2
LB EPI	GO:0016584	0.018098	0.999289	2	4	nucleosome positioning	BP	RSF1,SMARCA5
LB EPI	GO:0000086	0.0183562	0.997016	4	16	G2/M transition of mitotic cell cycle	BP	ARPP19,TPD52L1,USH1C,WNT10B
LB EPI	GO:0035754	0.0186493	0.999255	2	4	B cell chemotaxis	BP	CH25H,CXCL13
LB EPI	GO:0001666	0.0187538	0.993469	9	58	response to hypoxia	BP	EGLN3,FUNDC1,MECP2,MMP2,NR4A2,PLOD2,SRF,TGFB2,UCP2
LB EPI	GO:0030902	0.0188616	0.996908	4	16	hindbrain development	BP	AHI1,GLI2,KDM2B,NFIB
LB EPI	GO:0035412	0.0188885	0.99924	2	4	regulation of catenin import into nucleus	BP	ENSSSCG00000017265,RGS20
LB EPI	GO:0060770	0.0189891	0.999234	2	4	negative regulation of epithelial cell proliferation involved in prostate gland development	BP	EAF2,NKX3-1
LB EPI	GO:1901031	0.0191757	0.999223	2	4	regulation of response to reactive oxygen species	BP	SESN1,SESN3
LB EPI	GO:0060603	0.0192356	0.999442	2	3	mammary gland duct morphogenesis	BP	GLI2,PTCH1
LB EPI	GO:0018108	0.0193236	0.991998	12	86	peptidyl-tyrosine phosphorylation	BP	ABL1,BAZ1B,EFEMP1,ENSSSCG00000000372,ENSSSCG00000007675,ENSSSCG00000010959,EPHB2,ERBB2,FYN,IL12RB2,INSR,TNK2
LB EPI	GO:0045600	0.0194586	0.995723	5	28	positive regulation of fat cell differentiation	BP	ENSSSCG00000008575,ENSSSCG00000014883,FRZB,LMO3,SFRP1
LB EPI	GO:0007275	0.0194607	0.99	19	201	multicellular organism development	BP	ARX,DKK3,DLL1,FRZB,FYN,FZD5,GTF2I,HELLS,JAG1,MGP,POU5F1,SALL2,SFRP1,SPRY4,STMN1,WNT10B,WNT16,WNT2B,ZMYM4
LB EPI	GO:0043207	0.0201377	1	1	1	response to external biotic stimulus	BP	OXT
LB EPI	GO:0001957	0.0204063	0.999144	2	4	intramembranous ossification	BP	ENSSSCG00000017265,MMP2
LB EPI	GO:0090383	0.0204293	0.999143	2	4	phagosome acidification	BP	RAB38,RAB39A
LB EPI	GO:0006352	0.0205041	0.996379	4	22	DNA-templated transcription, initiation	BP	RSF1,SMARCA5,TAF9B,TBPL1
LB EPI	GO:0071383	0.0205355	0.99779	3	9	cellular response to steroid hormone stimulus	BP	ENSSSCG00000014401,MGARP,NKX3-1
LB EPI	GO:0060527	0.0206001	0.999132	2	4	prostate epithelial cord arborization involved in prostate glandular acinus morphogenesis	BP	FRS2,SFRP1
LB EPI	GO:0016925	0.0206428	0.996448	4	18	protein sumoylation	BP	EGR2,SAE1,SUMO2,SUMO3
LB EPI	GO:2000648	0.0207881	0.997679	3	10	positive regulation of stem cell proliferation	BP	DPPA2,EPCAM,KDM1A
LB EPI	GO:0008543	0.0210143	0.995224	5	32	fibroblast growth factor receptor signaling pathway	BP	CTGF,FGF19,FGF4,FRS2,SETX
LB EPI	GO:0030177	0.0213866	0.995246	5	25	positive regulation of Wnt signaling pathway	BP	CSNK1D,DIXDC1,SFRP1,SULF1,TLR2
LB EPI	GO:0035910	0.0214829	0.999074	2	4	ascending aorta morphogenesis	BP	HES1,TGFB2
LB EPI	GO:0003289	0.0230467	0.998968	2	4	atrial septum primum morphogenesis	BP	ACVR1,TGFB2
LB EPI	GO:0001502	0.0232478	0.995851	4	18	cartilage condensation	BP	CTGF,FGF4,SULF1,TGFB2
LB EPI	GO:1903053	0.0233001	0.99895	2	4	regulation of extracellular matrix organization	BP	ABL1,TGFB2
LB EPI	GO:0034109	0.0239156	0.998907	2	4	homotypic cell-cell adhesion	BP	ENSSSCG00000012012,ENSSSCG00000031023
LB EPI	GO:0045110	0.0240084	0.9989	2	4	intermediate filament bundle assembly	BP	NEFL,PKP2
LB EPI	GO:0010762	0.0240535	0.998897	2	4	regulation of fibroblast migration	BP	ENSSSCG00000023433,RCC2
LB EPI	GO:0008299	0.0243108	0.997045	3	11	isoprenoid biosynthetic process	BP	ENSSSCG00000015358,ENSSSCG00000029066,HMGCR
LB EPI	GO:0050768	0.0243932	0.997103	3	10	negative regulation of neurogenesis	BP	ENSSSCG00000008893,ENSSSCG00000031023,KDM1A
LB EPI	GO:0035810	0.0246852	0.998852	2	4	positive regulation of urine volume	BP	DRD2,SHAS2
LB EPI	GO:0014070	0.0249509	0.998833	2	4	response to organic cyclic compound	BP	CD83,SFRP1
LB EPI	GO:0090116	0.0249849	0.998831	2	4	C-5 methylation of cytosine	BP	DNMT3A,DNMT3B
LB EPI	GO:0016575	0.0251885	0.994102	5	27	histone deacetylation	BP	ENSSSCG00000017366,HDAC2,MORF4L1,PRDM5,SIN3A
LB EPI	GO:0033634	0.0252059	0.998815	2	4	positive regulation of cell-cell adhesion mediated by integrin	BP	CXCL13,ENSSSCG00000031023
LB EPI	GO:0060038	0.0257112	0.998589	2	5	cardiac muscle cell proliferation	BP	ENSSSCG00000011687,TGFB2
LB EPI	GO:0021795	0.0260261	0.99683	3	10	cerebral cortex cell migration	BP	DIXDC1,EFHC1,PEX5
LB EPI	GO:0010718	0.0260341	0.995188	4	18	positive regulation of epithelial to mesenchymal transition	BP	BAMBI,GCNT2,SDCBP,TGFB2
LB EPI	GO:0008285	0.0264111	0.985757	20	194	negative regulation of cell proliferation	BP	BTG1,DLL1,DRD2,ENSSSCG00000008893,FRZB,FZD5,ING2,JARID2,NFIB,NKX3-1,NOX4,PHF14,PTCH1,RASSF5,RB1,RBPJ,SCIN,SFRP1,TGFB2,TP53INP1
LB EPI	GO:0090263	0.0265293	0.991628	7	46	positive regulation of canonical Wnt signaling pathway	BP	BAMBI,CSNK1D,DIXDC1,EDA,SFRP1,WNT10B,WNT2B
LB EPI	GO:0072657	0.0265987	0.996732	3	10	protein localization to membrane	BP	CPE,PACSIN1,RAB38
LB EPI	GO:0031133	0.0266828	0.998705	2	4	regulation of axon diameter	BP	NEFL,XK
LB EPI	GO:0008283	0.0270364	0.987692	13	113	cell proliferation	BP	ANXA7,CD70,CUL1,ENSSSCG00000015052,GLI2,GNAI2,H3F3A,KDM1A,MAP4K1,MORF4L1,PRDX1,TACC2,UCHL1
LB EPI	GO:0034214	0.0274268	0.998649	2	4	protein hexamerization	BP	MAT2A,OAT
LB EPI	GO:0042417	0.0277418	0.998413	2	5	dopamine metabolic process	BP	DRD2,NR4A2
LB EPI	GO:0002042	0.0278675	0.996427	3	11	cell migration involved in sprouting angiogenesis	BP	ENSSSCG00000007675,SLIT2,SRF
LB EPI	GO:0009968	0.0280514	0.996481	3	10	negative regulation of signal transduction	BP	ACVR1,HHIP,SOCS2
LB EPI	GO:0060486	0.0283516	0.998578	2	4	Clara cell differentiation	BP	NFIB,RBPJ
LB EPI	GO:0007283	0.0285878	0.986015	15	144	spermatogenesis	BP	DNMT3A,ENSSSCG00000006315,GTSF1,H3F3A,HSPA2,ING2,KDM2B,PAIP2,POC1A,SOD1,SPACA1,SPATA6,SYCP1,TBPL1,TDRKH
LB EPI	GO:0032348	0.0287055	0.99855	2	4	negative regulation of aldosterone biosynthetic process	BP	DKK3,ENSSSCG00000008893
LB EPI	GO:2000065	0.0287055	0.99855	2	4	negative regulation of cortisol biosynthetic process	BP	DKK3,ENSSSCG00000008893
LB EPI	GO:0002523	0.0291196	0.998145	2	6	leukocyte migration involved in inflammatory response	BP	ENSSSCG00000031023,S100A9
LB EPI	GO:0035606	0.0291455	1	1	1	peptidyl-cysteine S-trans-nitrosylation	BP	S100A9
LB EPI	GO:0045113	0.0291455	1	1	1	regulation of integrin biosynthetic process	BP	S100A9
LB EPI	GO:0030514	0.0294174	0.99272	5	31	negative regulation of BMP signaling pathway	BP	ABL1,ENSSSCG00000004977,ENSSSCG00000024669,GDF3,SFRP1
LB EPI	GO:0031532	0.0296961	0.991499	6	35	actin cytoskeleton reorganization	BP	ANTXR1,ANXA1,ENSSSCG00000012012,PARVB,PTK7,S100A9
LB EPI	GO:0008595	0.0297329	0.998469	2	4	anterior/posterior axis specification, embryo	BP	FRS2,FZD5
LB EPI	GO:0071806	0.0300478	1	1	1	protein transmembrane transport	BP	SEC61G
LB EPI	GO:0007219	0.0304428	0.989128	8	60	Notch signaling pathway	BP	CDH6,DLL1,HES1,HEY1,JAG1,MIB1,RBPJ,TIMP4
LB EPI	GO:0000278	0.0306109	0.992394	5	29	mitotic cell cycle	BP	CENPT,CHFR,PHF13,PRDM5,RNF2
LB EPI	GO:0002138	0.0314252	1	1	1	retinoic acid biosynthetic process	BP	RBP1
LB EPI	GO:0033189	0.0314252	1	1	1	response to vitamin A	BP	RBP1
LB EPI	GO:0048227	0.0315395	0.998064	2	5	plasma membrane to endosome transport	BP	COMMD1,SORT1
LB EPI	GO:0033539	0.0315646	0.993707	4	20	fatty acid beta-oxidation using acyl-CoA dehydrogenase	BP	ACADL,ACADSB,ACOX2,IVD
LB EPI	GO:2000271	0.0320947	0.998011	2	5	positive regulation of fibroblast apoptotic process	BP	BTG1,SFRP1
LB EPI	GO:0001764	0.0325318	0.988269	8	57	neuron migration	BP	ARX,CCK,CHL1,FYN,GJA1,NR4A2,PEX5,SRF
LB EPI	GO:0030421	0.0327851	1	1	1	defecation	BP	ENSSSCG00000013260
LB EPI	GO:0042989	0.0332446	0.997514	2	8	sequestering of actin monomers	BP	SCIN,TMSB4Y
LB EPI	GO:0060561	0.0334636	0.997878	2	5	apoptotic process involved in morphogenesis	BP	FGF4,FZD5
LB EPI	GO:0006667	0.0334765	1	1	1	sphinganine metabolic process	BP	DEGS2
LB EPI	GO:0010534	0.0335128	1	1	1	regulation of activation of JAK2 kinase activity	BP	SOCS1
LB EPI	GO:0048839	0.033554	0.991427	5	30	inner ear development	BP	CXCL14,DLL1,JAG1,SOX2,TGFB2
LB EPI	GO:0006349	0.0336745	0.995461	3	10	regulation of gene expression by genetic imprinting	BP	BRCA1,DNMT3A,MECP2
LB EPI	GO:0045910	0.0337052	0.99814	2	4	negative regulation of DNA recombination	BP	ENSSSCG00000020931,ENSSSCG00000027373
LB EPI	GO:0050798	0.0337254	0.998138	2	4	activated T cell proliferation	BP	ABL1,FYN
LB EPI	GO:0030308	0.0339298	0.986713	9	72	negative regulation of cell growth	BP	EAF2,FBP1,FRZB,GJA1,NOV,PSRC1,SFRP1,SLIT2,TGFB2
LB EPI	GO:0014807	0.034128	0.997813	2	5	regulation of somitogenesis	BP	DLL1,LFNG
LB EPI	GO:0085020	0.0343538	0.99779	2	5	protein K6-linked ubiquitination	BP	BRCA1,UBE2D4
LB EPI	GO:0070100	0.0343722	0.998083	2	4	negative regulation of chemokine-mediated signaling pathway	BP	PADI2,SLIT2
LB EPI	GO:0071425	0.0344447	0.995201	3	11	hematopoietic stem cell proliferation	BP	ETV6,WNT10B,WNT2B
LB EPI	GO:0034720	0.0347859	0.998047	2	4	histone H3-K4 demethylation	BP	KDM1A,KDM5B
LB EPI	GO:0051603	0.0347886	0.989455	6	45	proteolysis involved in cellular protein catabolic process	BP	CTSZ,ENSSSCG00000008867,PSMA2,PSMA5,PSMA6,PSMA8
LB EPI	GO:0016055	0.0348173	0.985528	10	79	Wnt signaling pathway	BP	CPE,CSNK1D,DIXDC1,FRZB,FZD5,PTK7,SFRP1,WNT10B,WNT16,WNT2B
LB EPI	GO:0006355	0.0350701	0.973587	79	1081	regulation of transcription, DNA-templated	BP	ACTR5,AEBP2,ARX,BAZ1B,CBFA2T2,CDCA7L,CDCA7,CHD3,CITED1,EAF2,EFEMP1,EGR2,ELK1,ENSSSCG00000000690,ENSSSCG00000000867,ENSSSCG00000003244,ENSSSCG00000004977,ENSSSCG00000008287,ENSSSCG00000008575,ENSSSCG00000014401,ENSSSCG00000016319,ENSSSCG00000017265,ENSSSCG00000024042,ENSSSCG00000024975,ENSSSCG00000027800,ENSSSCG00000028485,ENSSSCG00000030241,ETV1,ETV4,ETV6,FOXN3,FOXO1,HDAC2,HES1,HES6,HEY1,HINFP,IN…
LB EPI	GO:0030511	0.0350969	0.994978	3	12	positive regulation of transforming growth factor beta receptor signaling pathway	BP	ING2,SDCBP,THBS1
LB EPI	GO:0071963	0.0353793	1	1	1	establishment or maintenance of cell polarity regulating cell shape	BP	PARVB
LB EPI	GO:0042347	0.0354804	0.997677	2	5	negative regulation of NF-kappaB import into nucleus	BP	NOV,PPM1B
LB EPI	GO:0060662	0.0355685	0.997668	2	5	salivary gland cavitation	BP	EDA,NFIB
LB EPI	GO:0007566	0.0361169	0.992437	4	21	embryo implantation	BP	H3F3A,MMP2,PRDM14,SOD1
LB EPI	GO:0031943	0.0363687	1	1	1	regulation of glucocorticoid metabolic process	BP	STUB1
LB EPI	GO:0006148	0.036894	1	1	1	inosine catabolic process	BP	PNP
LB EPI	GO:0006738	0.036894	1	1	1	nicotinamide riboside catabolic process	BP	PNP
LB EPI	GO:0034356	0.036894	1	1	1	NAD biosynthesis via nicotinamide riboside salvage pathway	BP	PNP
LB EPI	GO:0006111	0.0371675	0.997295	2	6	regulation of gluconeogenesis	BP	FBP1,GNMT
LB EPI	GO:0090385	0.0373242	0.997487	2	5	phagosome-lysosome fusion	BP	ENSSSCG00000017769,RAB39A
LB EPI	GO:0009611	0.0373423	0.992097	4	21	response to wounding	BP	ENSSSCG00000013260,MAP2K4,SOX2,TGFB2
LB EPI	GO:2000324	0.0373467	1	1	1	positive regulation of glucocorticoid receptor signaling pathway	BP	LMO3
LB EPI	GO:0035360	0.0373746	0.997481	2	5	positive regulation of peroxisome proliferator activated receptor signaling pathway	BP	ENSSSCG00000008575,LMO3
LB EPI	GO:0021904	0.037647	0.994461	3	12	dorsal/ventral neural tube patterning	BP	FKBP8,GLI2,PTCH1
LB EPI	GO:0003006	0.0376586	1	1	1	developmental process involved in reproduction	BP	CYSTM1
LB EPI	GO:1900182	0.0379275	0.994315	3	13	positive regulation of protein localization to nucleus	BP	FYN,KAT7,TGFB2
LB EPI	GO:1903980	0.0380381	1	1	1	positive regulation of microglial cell activation	BP	STAP1
LB EPI	GO:1903997	0.0380381	1	1	1	positive regulation of non-membrane spanning protein tyrosine kinase activity	BP	STAP1
LB EPI	GO:1904140	0.0380381	1	1	1	negative regulation of microglial cell migration	BP	STAP1
LB EPI	GO:1904151	0.0380381	1	1	1	positive regulation of microglial cell mediated cytotoxicity	BP	STAP1
LB EPI	GO:2000052	0.0384706	0.997366	2	5	positive regulation of non-canonical Wnt signaling pathway	BP	CSNK1D,SFRP1
LB EPI	GO:1904247	0.0396728	1	1	1	positive regulation of polynucleotide adenylyltransferase activity	BP	PABPN1
LB EPI	GO:0043966	0.040103	0.989362	5	27	histone H3 acetylation	BP	BRPF1,JADE1,KAT6B,KAT7,TAF9B
LB EPI	GO:0021984	0.040235	0.99694	2	6	adenohypophysis development	BP	DRD2,HES1
LB EPI	GO:0033169	0.0404835	0.994127	3	10	histone H3-K9 demethylation	BP	JMJD1C,KDM1A,KDM7A
LB EPI	GO:0030500	0.0406547	0.993735	3	13	regulation of bone mineralization	BP	GJA1,MGP,TXLNG
LB EPI	GO:0006342	0.041326	0.990568	4	33	chromatin silencing	BP	H2AFZ,HELLS,MECP2,MORF4L1
LB EPI	GO:0002062	0.0413368	0.98879	5	31	chondrocyte differentiation	BP	GLI2,NFIB,NOV,WNT10B,WNT2B
LB EPI	GO:1902073	0.0415668	1	1	1	positive regulation of hypoxia-inducible factor-1alpha signaling pathway	BP	RWDD3
LB EPI	GO:0010669	0.0416823	0.997016	2	5	epithelial structure maintenance	BP	ENSSSCG00000012012,SRF
LB EPI	GO:0043086	0.04185	0.986706	6	47	negative regulation of catalytic activity	BP	ANXA1,ARPP19,OAZ2,SCG5,TIMP3,TIMP4
LB EPI	GO:0001832	0.0418523	0.996747	2	6	blastocyst growth	BP	POU5F1,RTF1
LB EPI	GO:0007143	0.0420017	0.99698	2	5	female meiotic division	BP	LFNG,PPP2R1A
LB EPI	GO:0043983	0.0421618	0.996962	2	5	histone H4-K12 acetylation	BP	JADE1,KAT7
LB EPI	GO:0007411	0.0434659	0.980305	11	94	axon guidance	BP	ARX,CHL1,DPYSL2,ENSSSCG00000022896,EPHB2,ETV1,GLI2,KIF5C,SLIT2,TGFB2,ZNF280D
LB EPI	GO:0031268	0.0438511	1	1	1	pseudopodium organization	BP	RAB25
LB EPI	GO:0002726	0.0439201	0.996762	2	5	positive regulation of T cell cytokine production	BP	FZD5,SASH3
LB EPI	GO:2001020	0.0439646	0.996757	2	5	regulation of response to DNA damage stimulus	BP	ABL1,CASP9
LB EPI	GO:0061626	0.0443141	0.996717	2	5	pharyngeal arch artery morphogenesis	BP	HES1,TGFB2
LB EPI	GO:0017145	0.0445725	1	1	1	stem cell division	BP	ENSSSCG00000004977
LB EPI	GO:0042127	0.0451938	0.975928	16	163	regulation of cell proliferation	BP	ABL1,ANXA1,ARX,BRCA1,CDCA7,CXCL13,EGLN3,FOXO1,FYN,JAG1,JARID2,PBX1,PTCH1,RBPJ,TFAP2C,TNK2
LB EPI	GO:0001711	0.0451986	0.996614	2	5	endodermal cell fate commitment	BP	POU5F1,RTF1
LB EPI	GO:0002518	0.0453154	1	1	1	lymphocyte chemotaxis across high endothelial venule	BP	CXCL13
[truncated: 691 more rows]

## Sheet: KEGG LBEPIvs.LBHYPO
Upregulated	kegg	p.val	set.size	KeggGenes
[truncated: 262 more rows]

## Sheet: GO SphEPIvs.SphHYPO
Upregulated	category	over_represented_pvalue	under_represented_pvalue	numDEInCat	numInCat	term	ontology	GOGenes
[truncated: 1,043 more rows]

[truncated: 14 more sheets: KEGG SphEPIvs.SphHYPO, DEG pluripotency, GO Mvs.EBICM, KEGG Mvs.EBICM, GO EBICMvs.LBEPI, KEGG EBICMvs.LBEPI, GO LBEPIvs.SphEPI, KEGG LBEPIvs.E11EPI, GO EBICMvs.SphEPI, KEGG EBICMvs.SphEPI, Source data for Figure 3 and 6b, Statistics Fig 3e-f, p values, Statistics Fig 3c, p values, Sheet2]
